# Supplementary material for: Transcriptome profiling of a Rhizobium leguminosarum bv. trifolii rosR mutant reveals the role of the transcriptional regulator RosR in motility, synthesis of cell-surface components, and other cellular processes
Source: BMC Genomics. 2015 Dec 29;16:1111. doi: 10.1186/s12864-015-2332-4 (PMC4696191; doi:10.1186/s12864-015-2332-4)
Supplement: Additional file 3: — A list of coding sequences in R. leguminosarum bv. trifolii, for which differences in the expression levels between the Rt2472 rosR mutant (mut) and the wild-type strain Rt24.2 (wt) were established (log 2 fold change >2), with classification of the sequences into COG groups and putative functions of the encoded proteins. (XLSX 148 kb) [file 12864_2015_2332_MOESM3_ESM.xlsx]

## Sheet: wt_vs_mut_full_table_with_COG_i
Gene id	Protein blast hit name	Protein blast hit gi number	COG id number	COG name	CDD id number	COG functional group name	COG functional group code	sample 1 name (Rt24.2)	sample 2 name (Rt2472)	stat test status	FPKM value for sample 1	FPKM value for sample 2	log 2 fold change	p value	q value	is gene significantly DE
Rt762_123	MULTISPECIES: dihydrolipoamide dehydrogenase [Rhizobium]	517260341	COG1249	Pyruvate/2-oxoglutarate dehydrogenase complex, dihydrolipoamide dehydrogenase (E3) component or related enzyme	gnl|CDD|224169	Energy production and conversion	C	wt	mut	OK	12.7785	51.5846	2.01323	5e-05	0.000122279	yes
Rt619_181	membrane protein [Rhizobium leguminosarum]	655323655	COG3038	Cytochrome b561	gnl|CDD|225580	Energy production and conversion	C	wt	mut	OK	148.044	14.2112	-3.38093	5e-05	0.000122279	yes
Rt761_80	MULTISPECIES: glutathione reductase [Rhizobium]	517256316	COG1249	Pyruvate/2-oxoglutarate dehydrogenase complex, dihydrolipoamide dehydrogenase (E3) component or related enzyme	gnl|CDD|224169	Energy production and conversion	C	wt	mut	OK	108.667	489.037	2.17002	5e-05	0.000122279	yes
Rt657_135	oxidoreductase [Rhizobium gallicum]	648539155	COG4221	NADP-dependent 3-hydroxy acid dehydrogenase YdfG	gnl|CDD|226674	Energy production and conversion	C	wt	mut	OK	27.8518	116.417	2.06347	5e-05	0.000122279	yes
Rt794_32	MULTISPECIES: 2,5-dioxovalerate dehydrogenase [Rhizobium]	517260063	COG1012	Acyl-CoA reductase or other NAD-dependent aldehyde dehydrogenase	gnl|CDD|223944	Energy production and conversion	C	wt	mut	OK	10.5041	85.6989	3.02832	5e-05	0.000122279	yes
Rt619_95	MULTISPECIES: pyruvate dehydrogenase subunit beta [Rhizobium]	517053085	COG0022	Pyruvate/2-oxoglutarate/acetoin dehydrogenase complex, dehydrogenase (E1) component	gnl|CDD|223101	Energy production and conversion	C	wt	mut	OK	3328.82	154.746	-4.42703	5e-05	0.000122279	yes
Rt642_41	MULTISPECIES: NADH dehydrogenase subunit B [Rhizobium]	517257601	COG0377	NADH:ubiquinone oxidoreductase 20 kD subunit (chhain B) or related Fe-S oxidoreductase	gnl|CDD|223454	Energy production and conversion	C	wt	mut	OK	16.7221	709.899	5.40779	5e-05	0.000122279	yes
Rt640_48	MULTISPECIES: isocitrate dehydrogenase [Rhizobium]	517053397	COG0538	Isocitrate dehydrogenase	gnl|CDD|223612	Energy production and conversion	C	wt	mut	OK	34.7239	140.316	2.01468	5e-05	0.000122279	yes
Rt619_99	dihydrolipoamide dehydrogenase [Rhizobium leguminosarum]	655323704	COG1249	Pyruvate/2-oxoglutarate dehydrogenase complex, dihydrolipoamide dehydrogenase (E3) component or related enzyme	gnl|CDD|224169	Energy production and conversion	C	wt	mut	OK	998.376	70.7162	-3.81947	5e-05	0.000122279	yes
Rt642_33	MULTISPECIES: NADH-ubiquinone oxidoreductase subunit J [Rhizobium]	517257606	COG0839	NADH:ubiquinone oxidoreductase subunit 6 (chain J)	gnl|CDD|223909	Energy production and conversion	C	wt	mut	OK	26.7945	424.125	3.98448	5e-05	0.000122279	yes
Rt683_9	MULTISPECIES: ferredoxin--NADP reductase [Rhizobium]	517053169	COG1018	Ferredoxin-NADP reductase	gnl|CDD|223949	Energy production and conversion	C	wt	mut	OK	429.829	3465.15	3.01108	5e-05	0.000122279	yes
Rt616_90	aldehyde dehydrogenase [Rhizobium gallicum]	517255695	COG1012	Acyl-CoA reductase or other NAD-dependent aldehyde dehydrogenase	gnl|CDD|223944	Energy production and conversion	C	wt	mut	OK	20.7941	232.459	3.48273	5e-05	0.000122279	yes
Rt794_89	glycerol-3-phosphate dehydrogenase [Rhizobium leguminosarum]	655324005	COG0578	Glycerol-3-phosphate dehydrogenase	gnl|CDD|223651	Energy production and conversion	C	wt	mut	OK	1219.09	44.2214	-4.78492	5e-05	0.000122279	yes
Rt619_87	MULTISPECIES: type II citrate synthase [Rhizobium]	517053080	COG0372	Citrate synthase	gnl|CDD|223449	Energy production and conversion	C	wt	mut	OK	4027.02	552.173	-2.86652	5e-05	0.000122279	yes
Rt768_32	citrate synthase [Rhizobium gallicum]	517256464	COG0372	Citrate synthase	gnl|CDD|223449	Energy production and conversion	C	wt	mut	OK	45.7231	227.008	2.31175	5e-05	0.000122279	yes
Rt621_135	MULTISPECIES: C4-dicarboxylate ABC transporter [Rhizobium]	517257829	COG1301	Na+/H+-dicarboxylate symporter	gnl|CDD|224220	Energy production and conversion	C	wt	mut	OK	45.1233	884.323	4.29263	5e-05	0.000122279	yes
Rt642_40	MULTISPECIES: NADH:ubiquinone oxidoreductase subunit A [Rhizobium]	517054913	COG0838	NADH:ubiquinone oxidoreductase subunit 3 (chain A)	gnl|CDD|223908	Energy production and conversion	C	wt	mut	OK	24.182	527.643	4.44756	5e-05	0.000122279	yes
Rt783_30	acetamidase [Rhizobium leguminosarum]	655324314	COG2421	Acetamidase/formamidase	gnl|CDD|225279	Energy production and conversion	C	wt	mut	OK	33.5262	138.614	2.04771	5e-05	0.000122279	yes
Rt643_34	succinate-semialdehyde dehydrogenase [Rhizobium leguminosarum]	655323588	COG1012	Acyl-CoA reductase or other NAD-dependent aldehyde dehydrogenase	gnl|CDD|223944	Energy production and conversion	C	wt	mut	OK	17.287	80.1042	2.21219	5e-05	0.000122279	yes
Rt642_48	NADH-quinone oxidoreductase subunit I [Rhizobium gallicum]	517257597	COG1143	Formate hydrogenlyase subunit 6/NADH:ubiquinone oxidoreductase 23 kD subunit (chain I)	gnl|CDD|224066	Energy production and conversion	C	wt	mut	OK	95.7722	654.076	2.77178	5e-05	0.000122279	yes
Rt642_38	MULTISPECIES: NADH:ubiquinone oxidoreductase subunit M [Rhizobium]	517257603	COG1008	NADH:ubiquinone oxidoreductase subunit 4 (chain M)	gnl|CDD|223940	Energy production and conversion	C	wt	mut	OK	15.7462	67.4819	2.09949	5e-05	0.000122279	yes
Rt629_73	nitrite reductase [Rhizobium leguminosarum]	655323860	COG1251	NAD(P)H-nitrite reductase, large subunit	gnl|CDD|224171	Energy production and conversion	C	wt	mut	OK	30.83	796.364	4.69102	5e-05	0.000122279	yes
Rt634_59	isocitrate lyase [Rhizobium leguminosarum]	517056038	COG2224	Isocitrate lyase	gnl|CDD|225134	Energy production and conversion	C	wt	mut	OK	31.248	6.63765	-2.23502	5e-05	0.000122279	yes
Rt763_149	MULTISPECIES: cytochrome C oxidase [Rhizobium]	517258296	COG0843	Heme/copper-type cytochrome/quinol oxidase, subunit 1	gnl|CDD|223913	Energy production and conversion	C	wt	mut	OK	5.73894	26.7952	2.22312	5e-05	0.000122279	yes
Rt622_33	MULTISPECIES: cytochrome O ubiquinol oxidase [Rhizobium]	517259959	COG0843	Heme/copper-type cytochrome/quinol oxidase, subunit 1	gnl|CDD|223913	Energy production and conversion	C	wt	mut	OK	350.686	1.66336	-7.71993	5e-05	0.000122279	yes
Rt629_71	nitrate reductase [Rhizobium leguminosarum]	655323862	COG0243	Anaerobic selenocysteine-containing dehydrogenase	gnl|CDD|223321	Energy production and conversion	C	wt	mut	OK	23.1608	264.945	3.51594	5e-05	0.000122279	yes
Rt763_122	MULTISPECIES: molybdopterin-binding protein [Rhizobium]	517258317	COG2041	Periplasmic DMSO/TMAO reductase YedYZ, molybdopterin-dependent catalytic subunit	gnl|CDD|224952	Energy production and conversion	C	wt	mut	OK	24.0928	0	#NAME?	5e-05	0.000122279	yes
Rt655_13	MULTISPECIES: NADH-quinone oxidoreductase [Rhizobium]	489642948	COG0713	NADH:ubiquinone oxidoreductase subunit 11 or 4L (chain K)	gnl|CDD|223785	Energy production and conversion	C	wt	mut	OK	982.156	231.68	-2.08382	5e-05	0.000122279	yes
Rt780_152	cytochrome C [Rhizobium leguminosarum]	655326180	COG2863	Cytochrome c553	gnl|CDD|225418	Energy production and conversion	C	wt	mut	OK	11.9515	62.759	2.39263	5e-05	0.000122279	yes
Rt793_18	MULTISPECIES: hypothetical protein [Rhizobium]	517054589	COG3181	Tripartite-type tricarboxylate transporter, receptor component TctC	gnl|CDD|225722	Energy production and conversion	C	wt	mut	OK	379.255	19.2383	-4.30111	5e-05	0.000122279	yes
Rt622_32	ubiquinol oxidase subunit II [Rhizobium leguminosarum]	655324420	COG1622	Heme/copper-type cytochrome/quinol oxidase, subunit 2	gnl|CDD|224537	Energy production and conversion	C	wt	mut	OK	407.266	3.3119	-6.94217	5e-05	0.000122279	yes
Rt615_5	MULTISPECIES: phosphoenolpyruvate carboxylase [Rhizobium]	648539106	COG2352	Phosphoenolpyruvate carboxylase	gnl|CDD|225227	Energy production and conversion	C	wt	mut	OK	20.8328	3459.89	7.37573	5e-05	0.000122279	yes
Rt653_43	hypothetical protein [Rhizobium leguminosarum]	655323734	COG1556	L-lactate utilization protein LutC, contains LUD domain	gnl|CDD|224473	Energy production and conversion	C	wt	mut	OK	49.2317	7.28308	-2.75697	5e-05	0.000122279	yes
Rt760_10	SAM-dependent methyltransferase [Rhizobium leguminosarum]	655324797	COG4106	Trans-aconitate methyltransferase	gnl|CDD|226591	Energy production and conversion	C	wt	mut	OK	39.1623	254.917	2.70249	5e-05	0.000122279	yes
Rt619_182	cytochrome C [Rhizobium leguminosarum]	655323654	COG3909	Cytochrome c556	gnl|CDD|226424	Energy production and conversion	C	wt	mut	OK	18.1231	87.0329	2.26373	5e-05	0.000122279	yes
Rt763_150	MULTISPECIES: cytochrome C oxidase [Rhizobium]	517053810	COG1622	Heme/copper-type cytochrome/quinol oxidase, subunit 2	gnl|CDD|224537	Energy production and conversion	C	wt	mut	OK	11.0315	185.102	4.06862	5e-05	0.000122279	yes
Rt642_42	MULTISPECIES: NADH-quinone oxidoreductase subunit C [Rhizobium]	517257600	COG0852	NADH:ubiquinone oxidoreductase 27 kD subunit (chain C)	gnl|CDD|223921	Energy production and conversion	C	wt	mut	OK	28.2081	232.903	3.04555	5e-05	0.000122279	yes
Rt794_96	glycerol kinase [Rhizobium gallicum]	517257336	COG0554	Glycerol kinase	gnl|CDD|223628	Energy production and conversion	C	wt	mut	OK	146.067	5.68406	-4.68357	5e-05	0.000122279	yes
Rt621_45	MULTISPECIES: alcohol dehydrogenase [Rhizobium]	517054080	COG1454	Alcohol dehydrogenase, class IV	gnl|CDD|224371	Energy production and conversion	C	wt	mut	OK	336.474	72.3349	-2.21773	5e-05	0.000122279	yes
Rt614_137	cytochrome BD oxidase subunit I [Rhizobium gallicum]	517260130	COG1271	Cytochrome bd-type quinol oxidase, subunit 1	gnl|CDD|224190	Energy production and conversion	C	wt	mut	OK	122.537	651.969	2.41159	5e-05	0.000122279	yes
Rt619_94	pyruvate dehydrogenase E1 subunit alpha [Rhizobium leguminosarum]	517307991	COG1071	TPP-dependent pyruvate or acetoin dehydrogenase subunit alpha	gnl|CDD|223997	Energy production and conversion	C	wt	mut	OK	3460.15	328.244	-3.39799	5e-05	0.000122279	yes
Rt619_96	branched-chain alpha-keto acid dehydrogenase subunit E2 [Rhizobium leguminosarum]	655323706	COG0508	Pyruvate/2-oxoglutarate dehydrogenase complex, dihydrolipoamide acyltransferase (E2) component	gnl|CDD|223582	Energy production and conversion	C	wt	mut	OK	2669.94	167.249	-3.99674	5e-05	0.000122279	yes
Rt615_6	MULTISPECIES: phosphoglycerate dehydrogenase [Rhizobium]	517258761	COG1052	Lactate dehydrogenase or related 2-hydroxyacid dehydrogenase	gnl|CDD|223980	Energy production and conversion \ Coenzyme transport and metabolism \ General function prediction only	CHR	wt	mut	OK	19.2546	874.511	5.5052	5e-05	0.000122279	yes
Rt619_131	MULTISPECIES: cytochrome C biogenesis protein [Rhizobium]	517053114	COG0785	Cytochrome c biogenesis protein CcdA	gnl|CDD|223856	Energy production and conversion \ Posttranslational modification, protein turnover, chaperones	CO	wt	mut	OK	19.8915	125.289	2.65503	5e-05	0.000122279	yes
Rt614_136	ABC transporter ATP-binding protein [Rhizobium gallicum]	517260131	COG4987	ABC-type transport system involved in cytochrome bd biosynthesis, fused ATPase and permease components	gnl|CDD|227320	Energy production and conversion \ Posttranslational modification, protein turnover, chaperones	CO	wt	mut	OK	80.3834	780.793	3.27997	5e-05	0.000122279	yes
Rt614_135	ABC transporter ATP-binding protein [Rhizobium gallicum]	517260132	COG4988	ABC-type transport system involved in cytochrome bd biosynthesis, ATPase and permease components	gnl|CDD|227321	Energy production and conversion \ Posttranslational modification, protein turnover, chaperones	CO	wt	mut	OK	72.756	1073.04	3.8825	5e-05	0.000122279	yes
Rt642_35	MULTISPECIES: cation:proton antiporter [Rhizobium]	517257605	COG0651	Formate hydrogenlyase subunit 3/Multisubunit Na+/H+ antiporter, MnhD subunit	gnl|CDD|223724	Energy production and conversion \ Inorganic ion transport and metabolism	CP	wt	mut	OK	9.731	71.8347	2.88402	5e-05	0.000122279	yes
Rt783_95	NADPH:quinone oxidoreductase [Rhizobium leguminosarum]	653797536	COG0604	NADPH:quinone reductase or related Zn-dependent oxidoreductase	gnl|CDD|223677	Energy production and conversion \ General function prediction only	CR	wt	mut	OK	9.98123	62.4103	2.64449	5e-05	0.000122279	yes
Rt626_125	cell division protein FtsZ [Rhizobium gallicum]	517257726	COG0206	Cell division GTPase FtsZ	gnl|CDD|223284	Cell cycle control, cell division, chromosome partitioning	D	wt	mut	OK	862.301	99.1649	-3.12029	5e-05	0.000122279	yes
Rt657_260	cell division protein FtsK [Rhizobium gallicum]	517259185	COG1674	DNA segregation ATPase FtsK/SpoIIIE and related proteins	gnl|CDD|224588	Cell cycle control, cell division, chromosome partitioning	D	wt	mut	OK	122.239	13.199	-3.2112	5e-05	0.000122279	yes
Rt761_121	membrane protein [Rhizobium leguminosarum]	517053414	COG1196	Chromosome segregation ATPase	gnl|CDD|224117	Cell cycle control, cell division, chromosome partitioning	D	wt	mut	OK	382.379	94.9841	-2.00925	5e-05	0.000122279	yes
Rt626_99	MULTISPECIES: SpoVR family protein [Rhizobium]	517054011	COG2719	Stage V sporulation protein SpoVR/YcgB, involved in spore cortex formation (function unknown)	gnl|CDD|225340	Cell cycle control, cell division, chromosome partitioning	D	wt	mut	OK	151.833	793.175	2.38515	5e-05	0.000122279	yes
Rt792_202	chromosome segregation protein SMC [Rhizobium leguminosarum]	655326571	COG1196	Chromosome segregation ATPase	gnl|CDD|224117	Cell cycle control, cell division, chromosome partitioning	D	wt	mut	OK	140.694	34.2287	-2.03928	5e-05	0.000122279	yes
Rt621_10	MULTISPECIES: cell division protein [Rhizobium]	517054048	COG0768	Cell division protein FtsI/penicillin-binding protein 2	gnl|CDD|223839	Cell cycle control, cell division, chromosome partitioning \ Cell wall/membrane/envelope biogenesis	DM	wt	mut	OK	245.919	45.8262	-2.42394	5e-05	0.000122279	yes
Rt643_21	hypothetical protein [Rhizobium leguminosarum]	517055407	COG0646	Methionine synthase I (cobalamin-dependent), methyltransferase domain	gnl|CDD|223719	Amino acid transport and metabolism	E	wt	mut	OK	19.4316	0	#NAME?	5e-05	0.000122279	yes
Rt658_12	diguanylate cyclase [Rhizobium leguminosarum]	655334314	COG0747	ABC-type transport system, periplasmic component	gnl|CDD|223818	Amino acid transport and metabolism	E	wt	mut	OK	142.356	34.8117	-2.03186	5e-05	0.000122279	yes
Rt617_79	branched-chain amino acid transporter permease subunit LivH [Rhizobium leguminosarum]	517342331	COG0559	Branched-chain amino acid ABC-type transport system, permease component	gnl|CDD|223633	Amino acid transport and metabolism	E	wt	mut	OK	6.06085	26.5117	2.12904	5e-05	0.000122279	yes
Rt763_105	dihydrodipicolinate reductase [Rhizobium leguminosarum]	655324929	COG0289	Dihydrodipicolinate reductase	gnl|CDD|223366	Amino acid transport and metabolism	E	wt	mut	OK	36.5423	0	#NAME?	5e-05	0.000122279	yes
Rt634_63	MULTISPECIES: putrescine/spermidine ABC transporter permease [Rhizobium]	517056041	COG1176	ABC-type spermidine/putrescine transport system, permease component I	gnl|CDD|224097	Amino acid transport and metabolism	E	wt	mut	OK	37.2088	7.79638	-2.25477	5e-05	0.000122279	yes
Rt643_35	4-aminobutyrate aminotransferase [Rhizobium leguminosarum]	517055421	COG0160	4-aminobutyrate aminotransferase or related aminotransferase	gnl|CDD|223238	Amino acid transport and metabolism	E	wt	mut	OK	17.2342	128.87	2.90257	5e-05	0.000122279	yes
Rt620_74	MULTISPECIES: branched-chain amino acid ABC transporter substrate-binding protein [Rhizobium]	648538996	COG0683	ABC-type branched-chain amino acid transport system, periplasmic component	gnl|CDD|223755	Amino acid transport and metabolism	E	wt	mut	OK	33.4627	367.605	3.45753	5e-05	0.000122279	yes
Rt763_108	pyridoxal-dependent decarboxylase [Rhizobium leguminosarum]	655324933	COG0076	Glutamate or tyrosine decarboxylase or a related PLP-dependent protein	gnl|CDD|223154	Amino acid transport and metabolism	E	wt	mut	OK	13.392	0	#NAME?	5e-05	0.000122279	yes
Rt621_47	MULTISPECIES: glutamine synthetase [Rhizobium]	517257761	COG0174	Glutamine synthetase	gnl|CDD|223252	Amino acid transport and metabolism	E	wt	mut	OK	250.545	50.4416	-2.31238	5e-05	0.000122279	yes
Rt644_54	glutamine synthetase [Rhizobium leguminosarum]	648496579	COG0174	Glutamine synthetase	gnl|CDD|223252	Amino acid transport and metabolism	E	wt	mut	OK	55.2668	225.498	2.02863	5e-05	0.000122279	yes
Rt766_48	MULTISPECIES: glutamine synthetase [Rhizobium]	499971243	COG0174	Glutamine synthetase	gnl|CDD|223252	Amino acid transport and metabolism	E	wt	mut	OK	1653.73	366.431	-2.17411	5e-05	0.000122279	yes
Rt652_24	1-aminocyclopropane-1-carboxylate deaminase [Rhizobium leguminosarum]	516593904	COG2515	1-aminocyclopropane-1-carboxylate deaminase/D-cysteine desulfhydrase, PLP-dependent ACC family	gnl|CDD|225313	Amino acid transport and metabolism	E	wt	mut	OK	12.4493	58.5844	2.23445	5e-05	0.000122279	yes
Rt763_106	ornithine cyclodeaminase [Rhizobium leguminosarum]	655324930	COG2423	Ornithine cyclodeaminase/archaeal alanine dehydrogenase, mu-crystallin family	gnl|CDD|225280	Amino acid transport and metabolism	E	wt	mut	OK	23.9471	0	#NAME?	5e-05	0.000122279	yes
Rt782_127	MULTISPECIES: chorismate mutase [Rhizobium]	517055162	COG1605	Chorismate mutase	gnl|CDD|224521	Amino acid transport and metabolism	E	wt	mut	OK	82.8001	376.904	2.18649	5e-05	0.000122279	yes
Rt616_145	urea ABC transporter ATP-binding protein [Rhizobium gallicum]	517255688	COG0410	ABC-type branched-chain amino acid transport system, ATPase component	gnl|CDD|223487	Amino acid transport and metabolism	E	wt	mut	OK	728.238	174.996	-2.05709	5e-05	0.000122279	yes
Rt663_8	MULTISPECIES: peptide ABC transporter substrate-binding protein [Rhizobium]	517056056	COG0747	ABC-type transport system, periplasmic component	gnl|CDD|223818	Amino acid transport and metabolism	E	wt	mut	OK	4893.06	417.789	-3.54989	5e-05	0.000122279	yes
Rt624_94	MULTISPECIES: Xaa-Pro dipeptidase [Rhizobium]	517054213	COG0006	Xaa-Pro aminopeptidase	gnl|CDD|223085	Amino acid transport and metabolism	E	wt	mut	OK	199.634	44.8481	-2.15424	5e-05	0.000122279	yes
Rt657_188	hypothetical protein [Rhizobium gallicum]	517259134	COG0160	4-aminobutyrate aminotransferase or related aminotransferase	gnl|CDD|223238	Amino acid transport and metabolism	E	wt	mut	OK	73.9396	18.4283	-2.00442	5e-05	0.000122279	yes
Rt623_16	branched-chain amino acid ABC transporter permease [Rhizobium gallicum]	517258622	COG0559	Branched-chain amino acid ABC-type transport system, permease component	gnl|CDD|223633	Amino acid transport and metabolism	E	wt	mut	OK	17.0832	101.187	2.56636	5e-05	0.000122279	yes
Rt629_90	spermidine/putrescine ABC transporter ATPase [Rhizobium leguminosarum]	517052946	COG3842	ABC-type Fe3+/spermidine/putrescine transport systems, ATPase components	gnl|CDD|226361	Amino acid transport and metabolism	E	wt	mut	OK	227.293	43.9885	-2.36935	5e-05	0.000122279	yes
Rt617_138	peptidase M24 [Rhizobium leguminosarum]	517057202	COG0006	Xaa-Pro aminopeptidase	gnl|CDD|223085	Amino acid transport and metabolism	E	wt	mut	OK	22.6116	127.491	2.49526	5e-05	0.000122279	yes
Rt646_46	semialdehyde dehydrogenase [Rhizobium leguminosarum]	517056634	COG0287	Prephenate dehydrogenase	gnl|CDD|223364	Amino acid transport and metabolism	E	wt	mut	OK	7.59613	60.8413	3.00172	5e-05	0.000122279	yes
Rt636_56	spermidine/putrescine ABC transporter ATPase [Rhizobium leguminosarum]	517057257	COG3842	ABC-type Fe3+/spermidine/putrescine transport systems, ATPase components	gnl|CDD|226361	Amino acid transport and metabolism	E	wt	mut	OK	6.47836	38.3105	2.56404	5e-05	0.000122279	yes
Rt767_3	peptide ABC transporter [Rhizobium leguminosarum]	517056994	COG0747	ABC-type transport system, periplasmic component	gnl|CDD|223818	Amino acid transport and metabolism	E	wt	mut	OK	153.435	23.3174	-2.71814	5e-05	0.000122279	yes
Rt762_36	sodium:solute symporter [Rhizobium gallicum]	517260273	COG0591	Na+/proline symporter	gnl|CDD|223664	Amino acid transport and metabolism	E	wt	mut	OK	35.6898	197.864	2.47093	5e-05	0.000122279	yes
Rt620_78	urea ABC transporter ATP-binding protein [Rhizobium leguminosarum]	655324998	COG0410	ABC-type branched-chain amino acid transport system, ATPase component	gnl|CDD|223487	Amino acid transport and metabolism	E	wt	mut	OK	6.29061	195.637	4.95883	5e-05	0.000122279	yes
Rt687_5	hypothetical protein [Rhizobium etli]	501459324	COG4176	ABC-type proline/glycine betaine transport system, permease component	gnl|CDD|226644	Amino acid transport and metabolism	E	wt	mut	OK	21.5297	237.753	3.46506	5e-05	0.000122279	yes
Rt783_85	alanine racemase [Rhizobium gallicum]	517259820	COG3616	D-serine deaminase, pyridoxal phosphate-dependent	gnl|CDD|226143	Amino acid transport and metabolism	E	wt	mut	OK	55.0136	13.1724	-2.06227	5e-05	0.000122279	yes
Rt768_11	phosphoribosyl-AMP cyclohydrolase [Rhizobium leguminosarum]	655325467	COG0139	Phosphoribosyl-AMP cyclohydrolase	gnl|CDD|223217	Amino acid transport and metabolism	E	wt	mut	OK	138.915	776.607	2.48298	5e-05	0.000122279	yes
Rt763_107	acetyltransferase [Rhizobium leguminosarum]	517053766	COG1247	L-amino acid N-acyltransferase YncA	gnl|CDD|224168	Amino acid transport and metabolism	E	wt	mut	OK	40.784	0	#NAME?	5e-05	0.000122279	yes
Rt782_4	peptidase [Rhizobium leguminosarum]	655325327	COG2355	Zn-dependent dipeptidase, microsomal dipeptidase homolog	gnl|CDD|225230	Amino acid transport and metabolism	E	wt	mut	OK	273.98	58.2544	-2.23363	5e-05	0.000122279	yes
Rt620_75	urea ABC transporter permease [Rhizobium leguminosarum]	655324996	COG0559	Branched-chain amino acid ABC-type transport system, permease component	gnl|CDD|223633	Amino acid transport and metabolism	E	wt	mut	OK	7.36124	108.862	3.88641	5e-05	0.000122279	yes
Rt632_63	N-acetyltransferase [Rhizobium leguminosarum]	517056644	COG1247	L-amino acid N-acyltransferase YncA	gnl|CDD|224168	Amino acid transport and metabolism	E	wt	mut	OK	87.9501	21.1498	-2.05604	5e-05	0.000122279	yes
Rt634_62	MULTISPECIES: ABC transporter ATP-binding protein [Rhizobium]	502300427	COG3842	ABC-type Fe3+/spermidine/putrescine transport systems, ATPase components	gnl|CDD|226361	Amino acid transport and metabolism	E	wt	mut	OK	52.394	11.8011	-2.15048	5e-05	0.000122279	yes
Rt782_5	ABC transporter substrate-binding protein [Rhizobium leguminosarum]	655325326	COG0747	ABC-type transport system, periplasmic component	gnl|CDD|223818	Amino acid transport and metabolism	E	wt	mut	OK	427.552	98.2104	-2.12215	5e-05	0.000122279	yes
Rt619_161	ABC transporter substrate-binding protein [Rhizobium leguminosarum]	655323669	COG0747	ABC-type transport system, periplasmic component	gnl|CDD|223818	Amino acid transport and metabolism	E	wt	mut	OK	1172.71	93.8293	-3.64367	5e-05	0.000122279	yes
Rt627_24	MULTISPECIES: agmatinase [Rhizobium]	517259383	COG0010	Arginase family enzyme	gnl|CDD|223089	Amino acid transport and metabolism	E	wt	mut	OK	3.44127	35.5918	3.37053	5e-05	0.000122279	yes
Rt648_56	aminopeptidase N [Rhizobium leguminosarum]	517052502	COG0308	Aminopeptidase N	gnl|CDD|223385	Amino acid transport and metabolism	E	wt	mut	OK	88.5965	10.456	-3.08292	5e-05	0.000122279	yes
Rt624_12	MULTISPECIES: ABC transporter ATP-binding protein [Rhizobium]	517054290	COG4608	ABC-type oligopeptide transport system, ATPase component	gnl|CDD|226967	Amino acid transport and metabolism	E	wt	mut	OK	77.1914	18.4451	-2.0652	5e-05	0.000122279	yes
Rt629_89	hypothetical protein [Rhizobium gallicum]	648538813	COG0624	Acetylornithine deacetylase/Succinyl-diaminopimelate desuccinylase or related deacylase	gnl|CDD|223697	Amino acid transport and metabolism	E	wt	mut	OK	258.739	52.0226	-2.31428	5e-05	0.000122279	yes
Rt624_19	amino acid ABC transporter substrate-binding protein [Rhizobium leguminosarum]	655324659	COG0683	ABC-type branched-chain amino acid transport system, periplasmic component	gnl|CDD|223755	Amino acid transport and metabolism	E	wt	mut	OK	619.657	119.077	-2.37957	5e-05	0.000122279	yes
Rt782_63	ABC transporter permease [Rhizobium gallicum]	517259494	COG0765	ABC-type amino acid transport system, permease component	gnl|CDD|223836	Amino acid transport and metabolism	E	wt	mut	OK	203.931	27.6739	-2.88149	5e-05	0.000122279	yes
Rt763_90	argininosuccinate synthase [Rhizobium leguminosarum]	655324919	COG0137	Argininosuccinate synthase	gnl|CDD|223215	Amino acid transport and metabolism	E	wt	mut	OK	45.8233	0	#NAME?	5e-05	0.000122279	yes
Rt793_309	CysZ-like protein [Rhizobium leguminosarum]	655325646	COG2981	Uncharacterized protein involved in cysteine biosynthesis	gnl|CDD|225528	Amino acid transport and metabolism	E	wt	mut	OK	41.5493	1464.77	5.13971	5e-05	0.000122279	yes
Rt630_28	acetyltransferase [Rhizobium leguminosarum]	648496570	COG1247	L-amino acid N-acyltransferase YncA	gnl|CDD|224168	Amino acid transport and metabolism	E	wt	mut	OK	64.7881	299.698	2.20971	5e-05	0.000122279	yes
Rt633_8	arginine ABC transporter ATP-binding protein [Rhizobium leguminosarum]	516731315	COG1126	ABC-type polar amino acid transport system, ATPase component	gnl|CDD|224051	Amino acid transport and metabolism	E	wt	mut	OK	46.0029	5.86402	-2.97176	5e-05	0.000122279	yes
Rt624_118	MULTISPECIES: aspartate aminotransferase [Rhizobium]	517054194	COG0436	Aspartate/methionine/tyrosine aminotransferase	gnl|CDD|223513	Amino acid transport and metabolism	E	wt	mut	OK	1314.16	195.933	-2.74571	5e-05	0.000122279	yes
Rt616_162	spermidine/putrescine ABC transporter substrate-binding protein [Rhizobium leguminosarum]	517056436	COG0687	Spermidine/putrescine-binding periplasmic protein	gnl|CDD|223759	Amino acid transport and metabolism	E	wt	mut	OK	7.76858	112.56	3.8569	5e-05	0.000122279	yes
Rt619_97	MULTISPECIES: arylesterase [Rhizobium]	517053087	COG2755	Lysophospholipase L1 or related esterase	gnl|CDD|225353	Amino acid transport and metabolism	E	wt	mut	OK	1679.52	75.8106	-4.4695	5e-05	0.000122279	yes
Rt620_76	amino acid ABC transporter permease [Rhizobium leguminosarum]	655324997	COG4177	ABC-type branched-chain amino acid transport system, permease component	gnl|CDD|226645	Amino acid transport and metabolism	E	wt	mut	OK	5.34065	94.4264	4.1441	5e-05	0.000122279	yes
Rt638_19	MULTISPECIES: NAD-glutamate dehydrogenase [Rhizobium]	517259569	COG2902	NAD-specific glutamate dehydrogenase	gnl|CDD|225455	Amino acid transport and metabolism	E	wt	mut	OK	104.302	19.0719	-2.45124	5e-05	0.000122279	yes
Rt767_39	lysine decarboxylase [Rhizobium leguminosarum]	517056958	COG1982	Arginine/lysine/ornithine decarboxylase	gnl|CDD|224893	Amino acid transport and metabolism	E	wt	mut	OK	5.68071	23.9831	2.07787	5e-05	0.000122279	yes
Rt617_78	amino acid ABC transporter substrate-binding protein [Rhizobium leguminosarum]	517057142	COG0683	ABC-type branched-chain amino acid transport system, periplasmic component	gnl|CDD|223755	Amino acid transport and metabolism	E	wt	mut	OK	10.5278	360.433	5.09746	5e-05	0.000122279	yes
Rt784_40	amino acid transporter [Rhizobium leguminosarum]	655324829	COG1279	Arginine exporter protein ArgO	gnl|CDD|224198	Amino acid transport and metabolism	E	wt	mut	OK	9.3079	84.4378	3.18136	5e-05	0.000122279	yes
Rt679_7	jcf7180000000679_7	no protein blast hits found	COG1126	ABC-type polar amino acid transport system, ATPase component	gnl|CDD|224051	Amino acid transport and metabolism	E	wt	mut	OK	116.121	0	#NAME?	5e-05	0.000122279	yes
Rt643_30	FAD-dependent oxidoreductase [Rhizobium leguminosarum]	655323591	COG0404	Glycine cleavage system T protein (aminomethyltransferase)	gnl|CDD|223481	Amino acid transport and metabolism	E	wt	mut	OK	91.9336	15.5671	-2.56209	5e-05	0.000122279	yes
Rt766_51	bicyclomycin resistance protein [Rhizobium leguminosarum]	655323643	COG4166	ABC-type oligopeptide transport system, periplasmic component	gnl|CDD|226636	Amino acid transport and metabolism	E	wt	mut	OK	279.922	64.6775	-2.11369	5e-05	0.000122279	yes
Rt616_42	thiamine biosynthesis protein thio [Rhizobium leguminosarum]	517341944	COG0665	Glycine/D-amino acid oxidase (deaminating)	gnl|CDD|223737	Amino acid transport and metabolism	E	wt	mut	OK	263.307	27.5383	-3.25723	5e-05	0.000122279	yes
Rt782_62	glutamine ABC transporter ATP-binding protein [Rhizobium leguminosarum]	655325297	COG1126	ABC-type polar amino acid transport system, ATPase component	gnl|CDD|224051	Amino acid transport and metabolism	E	wt	mut	OK	118.487	26.5442	-2.15826	5e-05	0.000122279	yes
Rt629_93	ABC transporter substrate-binding protein [Rhizobium gallicum]	517256850	COG0687	Spermidine/putrescine-binding periplasmic protein	gnl|CDD|223759	Amino acid transport and metabolism	E	wt	mut	OK	2008.08	480.805	-2.06229	5e-05	0.000122279	yes
Rt621_121	carbamoyl phosphate synthase small subunit [Rhizobium leguminosarum]	517054166	COG0505	Carbamoylphosphate synthase small subunit	gnl|CDD|223579	Amino acid transport and metabolism \ Nucleotide transport and metabolism	EF	wt	mut	OK	879.29	213.135	-2.04457	5e-05	0.000122279	yes
Rt780_30	MULTISPECIES: sulfate adenylyltransferase subunit 2 [Rhizobium]	489641955	COG0175	3'-phosphoadenosine 5'-phosphosulfate sulfotransferase (PAPS reductase)/FAD synthetase or related enzyme	gnl|CDD|223253	Amino acid transport and metabolism \ Coenzyme transport and metabolism	EH	wt	mut	OK	35.18	162.585	2.20837	5e-05	0.000122279	yes
Rt780_29	phosphoadenosine phosphosulfate reductase [Rhizobium leguminosarum]	655325870	COG0175	3'-phosphoadenosine 5'-phosphosulfate sulfotransferase (PAPS reductase)/FAD synthetase or related enzyme	gnl|CDD|223253	Amino acid transport and metabolism \ Coenzyme transport and metabolism	EH	wt	mut	OK	36.7952	312.082	3.08434	5e-05	0.000122279	yes
Rt636_53	acetolactate synthase [Rhizobium leguminosarum]	517057254	COG0028	Acetolactate synthase large subunit or other thiamine pyrophosphate-requiring enzyme	gnl|CDD|223107	Amino acid transport and metabolism \ Coenzyme transport and metabolism	EH	wt	mut	OK	9.16507	48.1887	2.39448	5e-05	0.000122279	yes
Rt624_40	anthranilate synthase [Rhizobium leguminosarum]	655324646	COG0147	Anthranilate/para-aminobenzoate synthases component I	gnl|CDD|223225	Amino acid transport and metabolism \ Coenzyme transport and metabolism	EH	wt	mut	OK	421.971	102.182	-2.046	5e-05	0.000122279	yes
Rt630_68	aminotransferase [Rhizobium leguminosarum]	655325561	COG0115	Branched-chain amino acid aminotransferase/4-amino-4-deoxychorismate lyase	gnl|CDD|223193	Amino acid transport and metabolism \ Coenzyme transport and metabolism	EH	wt	mut	OK	433.88	73.4288	-2.56288	5e-05	0.000122279	yes
Rt767_4	dihydrodipicolinate synthase [Rhizobium leguminosarum]	517056993	COG0329	Dihydrodipicolinate synthase/N-acetylneuraminate lyase	gnl|CDD|223406	Amino acid transport and metabolism \ Cell wall/membrane/envelope biogenesis	EM	wt	mut	OK	120.475	12.5237	-3.266	5e-05	0.000122279	yes
Rt619_158	5-dehydro-4-deoxyglucarate dehydratase [Rhizobium leguminosarum]	655323670	COG0329	Dihydrodipicolinate synthase/N-acetylneuraminate lyase	gnl|CDD|223406	Amino acid transport and metabolism \ Cell wall/membrane/envelope biogenesis	EM	wt	mut	OK	1013.59	36.4847	-4.79604	5e-05	0.000122279	yes
Rt659_3	peptide ABC transporter ATP-binding protein [Rhizobium leguminosarum]	517056997	COG0444	ABC-type dipeptide/oligopeptide/nickel transport system, ATPase component	gnl|CDD|223521	Amino acid transport and metabolism \ Inorganic ion transport and metabolism	EP	wt	mut	OK	39.4882	7.19127	-2.4571	5e-05	0.000122279	yes
Rt619_163	MULTISPECIES: cytochrome C550 [Rhizobium]	517053141	COG1173	ABC-type dipeptide/oligopeptide/nickel transport system, permease component	gnl|CDD|224094	Amino acid transport and metabolism \ Inorganic ion transport and metabolism	EP	wt	mut	OK	229.289	11.3677	-4.33415	5e-05	0.000122279	yes
Rt619_162	MULTISPECIES: peptide ABC transporter permease [Rhizobium]	517053140	COG0601	ABC-type dipeptide/oligopeptide/nickel transport system, permease component	gnl|CDD|223674	Amino acid transport and metabolism \ Inorganic ion transport and metabolism	EP	wt	mut	OK	467.495	28.9862	-4.01151	5e-05	0.000122279	yes
Rt619_164	peptide ABC transporter ATPase [Rhizobium leguminosarum]	517053142	COG0444	ABC-type dipeptide/oligopeptide/nickel transport system, ATPase component	gnl|CDD|223521	Amino acid transport and metabolism \ Inorganic ion transport and metabolism	EP	wt	mut	OK	335.96	15.491	-4.43879	5e-05	0.000122279	yes
Rt619_165	MULTISPECIES: ABC transporter ATP-binding protein [Rhizobium]	517053143	COG1124	ABC-type dipeptide/oligopeptide/nickel transport system, ATPase component	gnl|CDD|224049	Amino acid transport and metabolism \ Inorganic ion transport and metabolism	EP	wt	mut	OK	248.199	10.7862	-4.52425	5e-05	0.000122279	yes
Rt624_13	MULTISPECIES: peptide ABC transporter ATP-binding protein [Rhizobium]	517257913	COG0444	ABC-type dipeptide/oligopeptide/nickel transport system, ATPase component	gnl|CDD|223521	Amino acid transport and metabolism \ Inorganic ion transport and metabolism	EP	wt	mut	OK	64.2614	11.0213	-2.54366	5e-05	0.000122279	yes
Rt678_4	5-oxoprolinase [Rhizobium leguminosarum]	655323617	COG0146	N-methylhydantoinase B/oxoprolinase/acetone carboxylase, alpha subunit	gnl|CDD|223224	Amino acid transport and metabolism \ Secondary metabolites biosynthesis, transport and catabolism	EQ	wt	mut	OK	1425.57	321.09	-2.15048	5e-05	0.000122279	yes
Rt629_25	4-hydroxyphenylpyruvate dioxygenase [Rhizobium leguminosarum]	655323965	COG3185	4-hydroxyphenylpyruvate dioxygenase and related hemolysins	gnl|CDD|225726	Amino acid transport and metabolism \ General function prediction only	ER	wt	mut	OK	137.423	842.216	2.61556	5e-05	0.000122279	yes
Rt658_15	IMP dehydrogenase [Rhizobium leguminosarum]	517341700	COG1063	Threonine dehydrogenase or related Zn-dependent dehydrogenase	gnl|CDD|223991	Amino acid transport and metabolism \ General function prediction only	ER	wt	mut	OK	25.092	204.122	3.02413	5e-05	0.000122279	yes
Rt615_132	dehydrogenase [Rhizobium leguminosarum]	516732353	COG1063	Threonine dehydrogenase or related Zn-dependent dehydrogenase	gnl|CDD|223991	Amino acid transport and metabolism \ General function prediction only	ER	wt	mut	OK	120.588	29.7643	-2.01843	5e-05	0.000122279	yes
Rt783_49	hypothetical protein [Rhizobium gallicum]	517259783	COG0834	ABC-type amino acid transport/signal transduction system, periplasmic component/domain	gnl|CDD|223904	Amino acid transport and metabolism \ Signal transduction mechanisms	ET	wt	mut	OK	185.403	24.0017	-2.94946	5e-05	0.000122279	yes
Rt774_5	ABC transporter substrate-binding protein [Rhizobium leguminosarum]	517056897	COG0834	ABC-type amino acid transport/signal transduction system, periplasmic component/domain	gnl|CDD|223904	Amino acid transport and metabolism \ Signal transduction mechanisms	ET	wt	mut	OK	8.62585	76.3272	3.14546	5e-05	0.000122279	yes
Rt619_59	MULTISPECIES: amino acid ABC transporter substrate-binding protein [Rhizobium]	517053057	COG0834	ABC-type amino acid transport/signal transduction system, periplasmic component/domain	gnl|CDD|223904	Amino acid transport and metabolism \ Signal transduction mechanisms	ET	wt	mut	OK	32618.9	5596.37	-2.54314	5e-05	0.000122279	yes
Rt642_6	MULTISPECIES: ribonucleotide-diphosphate reductase subunit alpha [Rhizobium]	517257626	COG0209	Ribonucleotide reductase alpha subunit	gnl|CDD|223287	Nucleotide transport and metabolism	F	wt	mut	OK	589.162	115.386	-2.3522	5e-05	0.000122279	yes
Rt782_162	adenylosuccinate synthase [Rhizobium leguminosarum]	655325268	COG0104	Adenylosuccinate synthase	gnl|CDD|223182	Nucleotide transport and metabolism	F	wt	mut	OK	17.9769	76.1813	2.08329	5e-05	0.000122279	yes
Rt642_5	MULTISPECIES: ribonucleotide-diphosphate reductase subunit beta [Rhizobium]	648538921	COG0208	Ribonucleotide reductase beta subunit, ferritin-like domain	gnl|CDD|223286	Nucleotide transport and metabolism	F	wt	mut	OK	368.198	57.6924	-2.67403	5e-05	0.000122279	yes
Rt617_58	HIT family hydrolase [Rhizobium leguminosarum]	517057122	COG0537	Diadenosine tetraphosphate (Ap4A) hydrolase or other HIT family hydrolase	gnl|CDD|223611	Nucleotide transport and metabolism \ Carbohydrate transport and metabolism \ General function prediction only	FGR	wt	mut	OK	35.9079	223.777	2.63969	5e-05	0.000122279	yes
Rt618_12	NTP pyrophosphohydrolase [Rhizobium leguminosarum]	517056827	COG4119	Predicted NTP pyrophosphohydrolase, NUDIX family	gnl|CDD|226604	Nucleotide transport and metabolism \ General function prediction only	FR	wt	mut	OK	34.8186	430.942	3.62957	5e-05	0.000122279	yes
Rt793_165	5-prime-nucleotidase [Rhizobium gallicum]	517257164	COG0737	2',3'-cyclic-nucleotide 2'-phosphodiesterase/5'- or 3'-nucleotidase, 5'-nucleotidase family	gnl|CDD|223808	Nucleotide transport and metabolism \ Defense mechanisms	FV	wt	mut	OK	596.714	96.918	-2.6222	5e-05	0.000122279	yes
Rt792_14	MULTISPECIES: 2-dehydro-3-deoxygalactonokinase [Rhizobium]	517260548	COG3734	2-keto-3-deoxy-galactonokinase	gnl|CDD|226257	Carbohydrate transport and metabolism	G	wt	mut	OK	21.4316	96.9305	2.17721	5e-05	0.000122279	yes
Rt643_14	glycosyl hydrolase family 5 [Rhizobium leguminosarum]	655323599	COG4124	Beta-mannanase	gnl|CDD|226609	Carbohydrate transport and metabolism	G	wt	mut	OK	82.3342	0	#NAME?	5e-05	0.000122279	yes
Rt679_5	glycosyl transferase [Rhizobium gallicum]	648538978	COG1216	Glycosyltransferase, GT2 family	gnl|CDD|224137	Carbohydrate transport and metabolism	G	wt	mut	OK	75.5778	0	#NAME?	5e-05	0.000122279	yes
Rt620_6	1,3-1,4-beta-glycanase [Rhizobium leguminosarum]	648496758	COG2273	Beta-glucanase, GH16 family	gnl|CDD|225182	Carbohydrate transport and metabolism	G	wt	mut	OK	29.8235	698.006	4.54872	5e-05	0.000122279	yes
Rt793_210	glycogen branching protein [Rhizobium leguminosarum]	655325698	COG0296	1,4-alpha-glucan branching enzyme	gnl|CDD|223373	Carbohydrate transport and metabolism	G	wt	mut	OK	294.723	68.1787	-2.11197	5e-05	0.000122279	yes
Rt767_5	calcium-binding protein [Rhizobium leguminosarum]	517056992	COG3386	Sugar lactone lactonase YvrE	gnl|CDD|225921	Carbohydrate transport and metabolism	G	wt	mut	OK	88.7823	13.3588	-2.73248	5e-05	0.000122279	yes
Rt794_91	MULTISPECIES: ABC transporter ATP-binding protein [Rhizobium]	517257338	COG3839	ABC-type sugar transport system, ATPase component	gnl|CDD|226359	Carbohydrate transport and metabolism	G	wt	mut	OK	1252.39	24.8382	-5.65598	5e-05	0.000122279	yes
Rt793_270	MULTISPECIES: ABC transporter ATP-binding protein [Rhizobium]	517257204	COG1129	ABC-type sugar transport system, ATPase component	gnl|CDD|224053	Carbohydrate transport and metabolism	G	wt	mut	OK	4.48086	48.3629	3.43205	5e-05	0.000122279	yes
Rt794_16	MULTISPECIES: ABC transporter ATP-binding protein [Rhizobium]	517058261	COG1129	ABC-type sugar transport system, ATPase component	gnl|CDD|224053	Carbohydrate transport and metabolism	G	wt	mut	OK	4.2796	33.4966	2.96847	5e-05	0.000122279	yes
Rt794_95	MULTISPECIES: ABC transporter substrate-binding protein [Rhizobium]	517342236	COG1653	ABC-type glycerol-3-phosphate transport system, periplasmic component	gnl|CDD|224567	Carbohydrate transport and metabolism	G	wt	mut	OK	1989.58	47.8563	-5.37761	5e-05	0.000122279	yes
Rt794_90	ABC transporter ATP-binding protein [Rhizobium leguminosarum]	517057832	COG3839	ABC-type sugar transport system, ATPase component	gnl|CDD|226359	Carbohydrate transport and metabolism	G	wt	mut	OK	1146.78	23.0801	-5.6348	5e-05	0.000122279	yes
Rt620_14	glycerol 3-phosphate ABC transporter [Rhizobium leguminosarum]	653783352	COG1653	ABC-type glycerol-3-phosphate transport system, periplasmic component	gnl|CDD|224567	Carbohydrate transport and metabolism	G	wt	mut	OK	17.7113	77.7283	2.13377	5e-05	0.000122279	yes
Rt616_103	sugar ABC transporter ATP-binding protein [Agrobacterium tumefaciens GW4]	648203157	COG3839	ABC-type sugar transport system, ATPase component	gnl|CDD|226359	Carbohydrate transport and metabolism	G	wt	mut	OK	10.7823	50.7507	2.23477	5e-05	0.000122279	yes
Rt620_7	glycerol-3-phosphate ABC transporter ATPase [Rhizobium leguminosarum]	655324961	COG3839	ABC-type sugar transport system, ATPase component	gnl|CDD|226359	Carbohydrate transport and metabolism	G	wt	mut	OK	14.2257	310.608	4.44852	5e-05	0.000122279	yes
Rt617_50	ABC transporter permease [Rhizobium leguminosarum]	517057115	COG1175	ABC-type sugar transport system, permease component	gnl|CDD|224096	Carbohydrate transport and metabolism	G	wt	mut	OK	68.0794	306.681	2.17145	5e-05	0.000122279	yes
Rt760_5	6-phosphogluconate dehydrogenase [Rhizobium leguminosarum bv. trifolii WSM1689]	573467513	COG0362	6-phosphogluconate dehydrogenase	gnl|CDD|223439	Carbohydrate transport and metabolism	G	wt	mut	OK	476.525	116.319	-2.03447	5e-05	0.000122279	yes
Rt622_46	major facilitator transporter [Rhizobium leguminosarum]	517057421	COG2814	Predicted arabinose efflux permease, MFS family	gnl|CDD|225371	Carbohydrate transport and metabolism	G	wt	mut	OK	58.6107	310.368	2.40474	5e-05	0.000122279	yes
Rt614_52	MULTISPECIES: transketolase [Rhizobium]	517260195	COG3958	Transketolase, C-terminal subunit	gnl|CDD|226467	Carbohydrate transport and metabolism	G	wt	mut	OK	101.179	12.5752	-3.00826	5e-05	0.000122279	yes
Rt761_54	MULTISPECIES: ribose ABC transporter permease [Rhizobium]	517257555	COG1172	Ribose/xylose/arabinose/galactoside ABC-type transport system, permease component	gnl|CDD|224093	Carbohydrate transport and metabolism	G	wt	mut	OK	22.5203	179.765	2.99681	5e-05	0.000122279	yes
Rt669_14	MULTISPECIES: ABC transporter ATP-binding protein [Rhizobium]	517054568	COG1129	ABC-type sugar transport system, ATPase component	gnl|CDD|224053	Carbohydrate transport and metabolism	G	wt	mut	OK	59.1663	0	#NAME?	5e-05	0.000122279	yes
Rt646_18	glucoamylase [Rhizobium leguminosarum]	648496916	COG3387	Glucoamylase (glucan-1,4-alpha-glucosidase), GH15 family	gnl|CDD|225922	Carbohydrate transport and metabolism	G	wt	mut	OK	6.18068	44.0025	2.83175	5e-05	0.000122279	yes
Rt624_114	hypothetical protein [Rhizobium gallicum]	648538949	COG2133	Glucose/arabinose dehydrogenase, beta-propeller fold	gnl|CDD|225044	Carbohydrate transport and metabolism	G	wt	mut	OK	24.559	126.192	2.3613	5e-05	0.000122279	yes
Rt794_92	MULTISPECIES: ABC transporter permease [Rhizobium]	489647770	COG1175	ABC-type sugar transport system, permease component	gnl|CDD|224096	Carbohydrate transport and metabolism	G	wt	mut	OK	1500	40.4737	-5.21183	5e-05	0.000122279	yes
Rt640_46	N-acetylglucosamine kinase [Rhizobium leguminosarum]	653811982	COG2971	BadF-type ATPase, related to human N-acetylglucosamine kinase	gnl|CDD|225518	Carbohydrate transport and metabolism	G	wt	mut	OK	11.7418	53.6906	2.19301	5e-05	0.000122279	yes
Rt614_183	MULTISPECIES: ABC transporter substrate-binding protein [Rhizobium]	517260096	COG1653	ABC-type glycerol-3-phosphate transport system, periplasmic component	gnl|CDD|224567	Carbohydrate transport and metabolism	G	wt	mut	OK	5.93537	38.2024	2.68625	5e-05	0.000122279	yes
Rt626_129	aquaporin Z [Rhizobium gallicum]	517257728	COG0580	Glycerol uptake facilitator and related aquaporins (Major Intrinsic Protein Family)	gnl|CDD|223653	Carbohydrate transport and metabolism	G	wt	mut	OK	178.709	21.3578	-3.06477	5e-05	0.000122279	yes
Rt780_37	beta-mannosidase [Rhizobium leguminosarum]	655325876	COG3934	Endo-1,4-beta-mannosidase	gnl|CDD|226444	Carbohydrate transport and metabolism	G	wt	mut	OK	23.9215	247.135	3.36892	5e-05	0.000122279	yes
Rt614_53	MULTISPECIES: transketolase [Rhizobium]	517260194	COG3959	Transketolase, N-terminal subunit	gnl|CDD|226468	Carbohydrate transport and metabolism	G	wt	mut	OK	129.385	12.9008	-3.32613	5e-05	0.000122279	yes
Rt793_209	MULTISPECIES: glycogen phosphorylase [Rhizobium]	517257242	COG0058	Glucan phosphorylase	gnl|CDD|223136	Carbohydrate transport and metabolism	G	wt	mut	OK	499.175	119.719	-2.05989	5e-05	0.000122279	yes
Rt620_8	carbohydrate kinase [Rhizobium gallicum]	517258107	COG0524	Sugar or nucleoside kinase, ribokinase family	gnl|CDD|223598	Carbohydrate transport and metabolism	G	wt	mut	OK	6.96364	69.9154	3.3277	5e-05	0.000122279	yes
Rt615_130	ABC transporter ATP-binding protein [Rhizobium leguminosarum]	517055796	COG1129	ABC-type sugar transport system, ATPase component	gnl|CDD|224053	Carbohydrate transport and metabolism	G	wt	mut	OK	127.252	27.3532	-2.21791	5e-05	0.000122279	yes
Rt615_129	ABC transporter substrate-binding protein [Rhizobium gallicum]	517258859	COG1879	ABC-type sugar transport system, periplasmic component, contains N-terminal xre family HTH domain	gnl|CDD|224791	Carbohydrate transport and metabolism	G	wt	mut	OK	1520.05	169.573	-3.16414	5e-05	0.000122279	yes
Rt643_24	MULTISPECIES: ABC transporter ATP-binding protein [Rhizobium]	648539178	COG1653	ABC-type glycerol-3-phosphate transport system, periplasmic component	gnl|CDD|224567	Carbohydrate transport and metabolism	G	wt	mut	OK	66.7341	0	#NAME?	5e-05	0.000122279	yes
Rt649_22	aldose-1-epimerase [Rhizobium leguminosarum]	517054852	COG2017	Galactose mutarotase or related enzyme	gnl|CDD|224928	Carbohydrate transport and metabolism	G	wt	mut	OK	12.9941	54.6083	2.07127	5e-05	0.000122279	yes
Rt615_7	MULTISPECIES: aminoglycoside phosphotransferase [Rhizobium]	648539107	COG3001	Fructosamine-3-kinase	gnl|CDD|225547	Carbohydrate transport and metabolism	G	wt	mut	OK	18.3987	635.06	5.10922	5e-05	0.000122279	yes
Rt793_267	MULTISPECIES: AP endonuclease [Rhizobium]	502308363	COG1082	Sugar phosphate isomerase/epimerase	gnl|CDD|224007	Carbohydrate transport and metabolism	G	wt	mut	OK	84.276	20.4928	-2.04001	5e-05	0.000122279	yes
Rt624_17	alpha-glucosidase [Rhizobium leguminosarum]	655324661	COG0366	Glycosidase	gnl|CDD|223443	Carbohydrate transport and metabolism	G	wt	mut	OK	89.3054	20.3766	-2.13183	5e-05	0.000122279	yes
Rt643_20	endonuclease [Rhizobium gallicum]	517259237	COG1082	Sugar phosphate isomerase/epimerase	gnl|CDD|224007	Carbohydrate transport and metabolism	G	wt	mut	OK	15.5988	0	#NAME?	5e-05	0.000122279	yes
Rt617_9	glycogen branching protein [Rhizobium leguminosarum]	517057076	COG0296	1,4-alpha-glucan branching enzyme	gnl|CDD|223373	Carbohydrate transport and metabolism	G	wt	mut	OK	8.82108	42.6507	2.27354	5e-05	0.000122279	yes
Rt762_4	LacI family transcriptional regulator [Rhizobium gallicum]	648539337	COG1879	ABC-type sugar transport system, periplasmic component, contains N-terminal xre family HTH domain	gnl|CDD|224791	Carbohydrate transport and metabolism	G	wt	mut	OK	21.7702	101.16	2.21621	5e-05	0.000122279	yes
Rt630_71	cupin [Rhizobium leguminosarum]	655325558	COG0662	Mannose-6-phosphate isomerase, cupin superfamily	gnl|CDD|223734	Carbohydrate transport and metabolism	G	wt	mut	OK	101.376	1917.92	4.24176	5e-05	0.000122279	yes
Rt619_159	MULTISPECIES: mannonate dehydratase [Rhizobium]	517256597	COG1312	D-mannonate dehydratase	gnl|CDD|224231	Carbohydrate transport and metabolism	G	wt	mut	OK	833.755	77.0521	-3.43572	5e-05	0.000122279	yes
Rt794_97	branched-chain amino acid ABC transporter permease [Rhizobium gallicum]	517257335	COG1172	Ribose/xylose/arabinose/galactoside ABC-type transport system, permease component	gnl|CDD|224093	Carbohydrate transport and metabolism	G	wt	mut	OK	61.5529	9.28162	-2.72938	5e-05	0.000122279	yes
Rt783_98	beta-N-acetylhexosaminidase [Rhizobium gallicum]	648539271	COG3525	N-acetyl-beta-hexosaminidase	gnl|CDD|226056	Carbohydrate transport and metabolism	G	wt	mut	OK	9.78259	41.982	2.10148	5e-05	0.000122279	yes
Rt628_77	sugar ABC transporter substrate-binding protein [Rhizobium leguminosarum]	517054844	COG1653	ABC-type glycerol-3-phosphate transport system, periplasmic component	gnl|CDD|224567	Carbohydrate transport and metabolism	G	wt	mut	OK	60.7288	477.222	2.97421	5e-05	0.000122279	yes
Rt651_11	transporter [Rhizobium leguminosarum]	517057035	COG1879	ABC-type sugar transport system, periplasmic component, contains N-terminal xre family HTH domain	gnl|CDD|224791	Carbohydrate transport and metabolism	G	wt	mut	OK	5.90774	72.4243	3.6158	5e-05	0.000122279	yes
Rt762_156	MULTISPECIES: alpha-L-fucosidase [Rhizobium]	517260369	COG3669	Alpha-L-fucosidase	gnl|CDD|226195	Carbohydrate transport and metabolism	G	wt	mut	OK	8.66829	41.0752	2.24445	5e-05	0.000122279	yes
Rt617_11	alpha-amylase [Rhizobium leguminosarum]	517057078	COG0366	Glycosidase	gnl|CDD|223443	Carbohydrate transport and metabolism	G	wt	mut	OK	10.1333	51.6724	2.3503	5e-05	0.000122279	yes
Rt784_121	sugar transporter [Rhizobium leguminosarum]	655324880	COG2814	Predicted arabinose efflux permease, MFS family	gnl|CDD|225371	Carbohydrate transport and metabolism	G	wt	mut	OK	25.2034	376.619	3.90141	5e-05	0.000122279	yes
Rt626_36	MULTISPECIES: zinc-binding dehydrogenase [Rhizobium]	517053954	COG1064	D-arabinose 1-dehydrogenase, Zn-dependent alcohol dehydrogenase family	gnl|CDD|223992	Carbohydrate transport and metabolism	G	wt	mut	OK	722.237	73.113	-3.30427	5e-05	0.000122279	yes
Rt629_68	hypothetical protein [Rhizobium leguminosarum]	517052927	COG1879	ABC-type sugar transport system, periplasmic component, contains N-terminal xre family HTH domain	gnl|CDD|224791	Carbohydrate transport and metabolism	G	wt	mut	OK	309.998	1514.08	2.28811	5e-05	0.000122279	yes
Rt769_21	aldolase [Rhizobium leguminosarum]	517056921	COG1830	Fructose-bisphosphate aldolase class Ia, DhnA family	gnl|CDD|224743	Carbohydrate transport and metabolism	G	wt	mut	OK	14.4092	60.3094	2.0654	5e-05	0.000122279	yes
Rt615_131	MULTISPECIES: ABC transporter [Rhizobium]	517055795	COG1172	Ribose/xylose/arabinose/galactoside ABC-type transport system, permease component	gnl|CDD|224093	Carbohydrate transport and metabolism	G	wt	mut	OK	223.13	47.127	-2.24326	5e-05	0.000122279	yes
Rt669_4	MULTISPECIES: quinate dehydrogenase [Rhizobium]	517258126	COG4993	Glucose dehydrogenase	gnl|CDD|227326	Carbohydrate transport and metabolism	G	wt	mut	OK	32.9351	0	#NAME?	5e-05	0.000122279	yes
Rt620_29	MULTISPECIES: DSBA oxidoreductase [Rhizobium]	517054518	COG2814	Predicted arabinose efflux permease, MFS family	gnl|CDD|225371	Carbohydrate transport and metabolism	G	wt	mut	OK	18.3019	859.843	5.55401	5e-05	0.000122279	yes
Rt648_24	protein iolH [Rhizobium leguminosarum]	655325616	COG1082	Sugar phosphate isomerase/epimerase	gnl|CDD|224007	Carbohydrate transport and metabolism	G	wt	mut	OK	7.4512	49.1528	2.72173	5e-05	0.000122279	yes
Rt628_76	aldolase [Rhizobium leguminosarum]	655325796	COG1830	Fructose-bisphosphate aldolase class Ia, DhnA family	gnl|CDD|224743	Carbohydrate transport and metabolism	G	wt	mut	OK	15.0496	68.3513	2.18324	5e-05	0.000122279	yes
Rt669_12	MULTISPECIES: sugar ABC transporter substrate-binding protein [Rhizobium]	517054566	COG1879	ABC-type sugar transport system, periplasmic component, contains N-terminal xre family HTH domain	gnl|CDD|224791	Carbohydrate transport and metabolism	G	wt	mut	OK	116.517	0	#NAME?	5e-05	0.000122279	yes
Rt794_93	MULTISPECIES: sugar ABC transporter permease [Rhizobium]	517057834	COG0395	ABC-type glycerol-3-phosphate transport system, permease component	gnl|CDD|223472	Carbohydrate transport and metabolism	G	wt	mut	OK	2481.68	61.763	-5.32843	5e-05	0.000122279	yes
Rt782_1	MULTISPECIES: rhizopine-binding protein [Rhizobium]	517055275	COG1879	ABC-type sugar transport system, periplasmic component, contains N-terminal xre family HTH domain	gnl|CDD|224791	Carbohydrate transport and metabolism	G	wt	mut	OK	9.84604	39.5348	2.00551	5e-05	0.000122279	yes
Rt648_25	MULTISPECIES: LacI family transcriptional regulator [Rhizobium]	517257399	COG1879	ABC-type sugar transport system, periplasmic component, contains N-terminal xre family HTH domain	gnl|CDD|224791	Carbohydrate transport and metabolism	G	wt	mut	OK	17.4224	154.413	3.14779	5e-05	0.000122279	yes
Rt635_33	MULTISPECIES: L-xylulose kinase [Rhizobium]	517255973	COG1070	Sugar (pentulose or hexulose) kinase	gnl|CDD|223996	Carbohydrate transport and metabolism	G	wt	mut	OK	6.19463	39.6854	2.67952	5e-05	0.000122279	yes
Rt764_67	MULTISPECIES: short-chain dehydrogenase [Rhizobium]	517259732	COG3347	Rhamnose utilisation protein RhaD, predicted bifunctional aldolase and dehydrogenase	gnl|CDD|225884	Carbohydrate transport and metabolism	G	wt	mut	OK	12.309	52.5687	2.09448	5e-05	0.000122279	yes
Rt762_46	sugar ABC transporter ATPase [Rhizobium leguminosarum]	517058024	COG1129	ABC-type sugar transport system, ATPase component	gnl|CDD|224053	Carbohydrate transport and metabolism	G	wt	mut	OK	10.4357	62.133	2.57384	5e-05	0.000122279	yes
Rt763_131	membrane protein [Rhizobium gallicum]	517258308	COG0697	Permease of the drug/metabolite transporter (DMT) superfamily	gnl|CDD|223769	Carbohydrate transport and metabolism \ Amino acid transport and metabolism \ General function prediction only	GER	wt	mut	OK	30.5263	0	#NAME?	5e-05	0.000122279	yes
Rt644_61	membrane protein [Rhizobium leguminosarum]	655326044	COG0697	Permease of the drug/metabolite transporter (DMT) superfamily	gnl|CDD|223769	Carbohydrate transport and metabolism \ Amino acid transport and metabolism \ General function prediction only	GER	wt	mut	OK	19.027	101.04	2.40882	5e-05	0.000122279	yes
Rt646_25	pyruvate decarboxylase [Rhizobium leguminosarum]	517056613	COG3961	TPP-dependent 2-oxoacid decarboxylase, includes indolepyruvate decarboxylase	gnl|CDD|226470	Carbohydrate transport and metabolism \ Coenzyme transport and metabolism \ General function prediction only	GHR	wt	mut	OK	3.54975	23.4064	2.72112	5e-05	0.000122279	yes
Rt622_109	polysaccharide biosynthesis protein [Rhizobium gallicum]	648539279	COG5039	Exopolysaccharide biosynthesis protein EpsI, predicted pyruvyl transferase	gnl|CDD|227372	Carbohydrate transport and metabolism \ Cell wall/membrane/envelope biogenesis	GM	wt	mut	OK	296.681	1533.88	2.3702	5e-05	0.000122279	yes
Rt623_8	polysaccharide deacetylase [Rhizobium leguminosarum]	655325334	COG0726	Peptidoglycan/xylan/chitin deacetylase, PgdA/CDA1 family	gnl|CDD|223798	Carbohydrate transport and metabolism \ Cell wall/membrane/envelope biogenesis	GM	wt	mut	OK	72.629	13.9224	-2.38313	5e-05	0.000122279	yes
Rt641_29	MULTISPECIES: chitin deacetylase [Rhizobium]	517257948	COG0726	Peptidoglycan/xylan/chitin deacetylase, PgdA/CDA1 family	gnl|CDD|223798	Carbohydrate transport and metabolism \ Cell wall/membrane/envelope biogenesis	GM	wt	mut	OK	176.531	36.4253	-2.27691	5e-05	0.000122279	yes
Rt640_63	HAD-superfamily hydrolase [Rhizobium leguminosarum]	502298572	COG0637	Beta-phosphoglucomutase or related phosphatase, HAD superfamily	gnl|CDD|223710	Carbohydrate transport and metabolism \ General function prediction only	GR	wt	mut	OK	10.3026	146.881	3.83356	5e-05	0.000122279	yes
Rt636_54	glutamate-1-semialdehyde 2,1-aminomutase [Rhizobium leguminosarum]	517057255	COG0001	Glutamate-1-semialdehyde aminotransferase	gnl|CDD|223080	Coenzyme transport and metabolism	H	wt	mut	OK	8.65166	134.919	3.96297	5e-05	0.000122279	yes
Rt646_10	omega amino acid--pyruvate aminotransferase [Rhizobium leguminosarum]	517056599	COG0161	Adenosylmethionine-8-amino-7-oxononanoate aminotransferase	gnl|CDD|223239	Coenzyme transport and metabolism	H	wt	mut	OK	1.91209	44.8518	4.55195	5e-05	0.000122279	yes
Rt614_47	MULTISPECIES: long-chain fatty acid--CoA ligase [Rhizobium]	517260199	COG1541	Phenylacetate-coenzyme A ligase PaaK, adenylate-forming domain family	gnl|CDD|224458	Coenzyme transport and metabolism	H	wt	mut	OK	82.6039	20.5956	-2.00388	5e-05	0.000122279	yes
Rt761_47	3,4-dihydroxy-2-butanone 4-phosphate synthase [Rhizobium leguminosarum]	502304989	COG0108	3,4-dihydroxy-2-butanone 4-phosphate synthase	gnl|CDD|223186	Coenzyme transport and metabolism	H	wt	mut	OK	188.25	758.331	2.01018	5e-05	0.000122279	yes
Rt780_134	pyridoxamine 5-prime-phosphate oxidase [Rhizobium leguminosarum]	655325948	COG0259	Pyridoxine/pyridoxamine 5'-phosphate oxidase	gnl|CDD|223337	Coenzyme transport and metabolism	H	wt	mut	OK	19.0407	189.903	3.3181	5e-05	0.000122279	yes
Rt657_125	deaminase reductase [Rhizobium gallicum]	517259082	COG0262	Dihydrofolate reductase	gnl|CDD|223340	Coenzyme transport and metabolism	H	wt	mut	OK	33.225	382.516	3.52518	5e-05	0.000122279	yes
Rt763_77	deaminase/reductase [Rhizobium leguminosarum]	655324911	COG0262	Dihydrofolate reductase	gnl|CDD|223340	Coenzyme transport and metabolism	H	wt	mut	OK	23.1191	230.698	3.31884	5e-05	0.000122279	yes
Rt630_63	NAD synthetase [Rhizobium leguminosarum]	655325565	COG0171	NH3-dependent NAD+ synthetase	gnl|CDD|223249	Coenzyme transport and metabolism	H	wt	mut	OK	310.45	77.1621	-2.0084	5e-05	0.000122279	yes
Rt783_18	phosphomethylpyrimidine kinase [Rhizobium gallicum]	517259755	COG0351	Hydroxymethylpyrimidine/phosphomethylpyrimidine kinase	gnl|CDD|223428	Coenzyme transport and metabolism	H	wt	mut	OK	457.11	99.686	-2.19708	5e-05	0.000122279	yes
Rt626_46	pyridoxine 5-prime-phosphate synthase [Rhizobium leguminosarum]	655324510	COG0854	Pyridoxine 5'-phosphate synthase PdxJ	gnl|CDD|223923	Coenzyme transport and metabolism	H	wt	mut	OK	223.482	43.7177	-2.35387	5e-05	0.000122279	yes
Rt688_8	3-demethylubiquinone-9 3-methyltransferase [Rhizobium leguminosarum]	517054379	COG2227	2-polyprenyl-3-methyl-5-hydroxy-6-metoxy-1,4-benzoquinol methylase	gnl|CDD|225137	Coenzyme transport and metabolism	H	wt	mut	OK	25.4587	500.331	4.29665	5e-05	0.000122279	yes
Rt615_183	O-methyltransferase [Rhizobium leguminosarum]	517055745	COG2227	2-polyprenyl-3-methyl-5-hydroxy-6-metoxy-1,4-benzoquinol methylase	gnl|CDD|225137	Coenzyme transport and metabolism	H	wt	mut	OK	21.5565	128.879	2.57982	5e-05	0.000122279	yes
Rt784_26	cobalamin biosynthesis protein [Rhizobium leguminosarum]	655324821	COG2087	Adenosyl cobinamide kinase/adenosyl cobinamide phosphate guanylyltransferase	gnl|CDD|224998	Coenzyme transport and metabolism	H	wt	mut	OK	114.383	26.4837	-2.1107	5e-05	0.000122279	yes
Rt792_31	MULTISPECIES: molybdopterin biosynthesis protein B [Rhizobium]	517341078	COG0521	Molybdopterin biosynthesis enzyme MoaB	gnl|CDD|223595	Coenzyme transport and metabolism	H	wt	mut	OK	45.1494	1256.96	4.79909	5e-05	0.000122279	yes
Rt763_95	4-hydroxybenzoate polyprenyltransferase [Rhizobium leguminosarum]	655324922	COG0382	4-hydroxybenzoate polyprenyltransferase	gnl|CDD|223459	Coenzyme transport and metabolism	H	wt	mut	OK	144.358	0	#NAME?	5e-05	0.000122279	yes
Rt616_45	thiamine-phosphate synthase [Rhizobium leguminosarum]	517056529	COG0352	Thiamine monophosphate synthase	gnl|CDD|223429	Coenzyme transport and metabolism	H	wt	mut	OK	454.39	38.6714	-3.55459	5e-05	0.000122279	yes
Rt616_43	sulfur carrier protein ThiS [Rhizobium leguminosarum]	517341945	COG2104	Sulfur carrier protein ThiS (thiamine biosynthesis)	gnl|CDD|225015	Coenzyme transport and metabolism	H	wt	mut	OK	161.571	0	#NAME?	5e-05	0.000122279	yes
Rt618_119	2-dehydropantoate 2-reductase [Rhizobium leguminosarum]	517056727	COG1893	Ketopantoate reductase	gnl|CDD|224805	Coenzyme transport and metabolism	H	wt	mut	OK	13.0498	63.3141	2.2785	5e-05	0.000122279	yes
Rt768_12	MULTISPECIES: GTP cyclohydrolase I [Rhizobium]	516585522	COG0302	GTP cyclohydrolase I	gnl|CDD|223379	Coenzyme transport and metabolism	H	wt	mut	OK	407.07	4395.91	3.43281	5e-05	0.000122279	yes
Rt616_41	phosphomethylpyrimidine synthase [Rhizobium leguminosarum]	517341943	COG0422	Thiamine biosynthesis protein ThiC	gnl|CDD|223499	Coenzyme transport and metabolism	H	wt	mut	OK	729.319	73.8117	-3.30463	5e-05	0.000122279	yes
Rt784_23	cobinamide adenolsyltransferase [Rhizobium leguminosarum]	655324818	COG2109	ATP:corrinoid adenosyltransferase	gnl|CDD|225020	Coenzyme transport and metabolism	H	wt	mut	OK	156.876	20.4449	-2.93981	5e-05	0.000122279	yes
Rt634_38	MULTISPECIES: 5,10-methylene-tetrahydrofolate dehydrogenase [Rhizobium]	517056020	COG0190	5,10-methylene-tetrahydrofolate dehydrogenase/Methenyl tetrahydrofolate cyclohydrolase	gnl|CDD|223268	Coenzyme transport and metabolism	H	wt	mut	OK	172.105	40.2761	-2.09529	5e-05	0.000122279	yes
Rt790_28	MULTISPECIES: molybdenum cofactor biosynthesis protein A [Rhizobium]	646696731	COG2896	Molybdenum cofactor biosynthesis enzyme MoaA	gnl|CDD|225449	Coenzyme transport and metabolism	H	wt	mut	OK	13.14	62.6413	2.25315	5e-05	0.000122279	yes
Rt643_29	choline kinase [Rhizobium leguminosarum]	655323592	COG0510	Thiamine kinase and related kinases	gnl|CDD|223584	Coenzyme transport and metabolism	H	wt	mut	OK	82.3767	0	#NAME?	5e-05	0.000122279	yes
Rt615_63	riboflavin biosynthesis protein RibD [Rhizobium leguminosarum]	655323261	COG0262	Dihydrofolate reductase	gnl|CDD|223340	Coenzyme transport and metabolism	H	wt	mut	OK	11.9374	1045.65	6.45277	5e-05	0.000122279	yes
Rt761_63	molybdenum cofactor biosynthesis protein A [Rhizobium leguminosarum]	655324747	COG2896	Molybdenum cofactor biosynthesis enzyme MoaA	gnl|CDD|225449	Coenzyme transport and metabolism	H	wt	mut	OK	252.896	1903.94	2.91237	5e-05	0.000122279	yes
Rt616_44	thiazole synthase [Rhizobium leguminosarum]	517341946	COG2022	Thiamin biosynthesis thiazole synthase ThiGH, ThiG subunit	gnl|CDD|224933	Coenzyme transport and metabolism	H	wt	mut	OK	304.012	30.405	-3.32175	5e-05	0.000122279	yes
Rt619_146	2-polyprenyl-6-methoxyphenol hydroxylase [Rhizobium leguminosarum]	655323678	COG0654	2-polyprenyl-6-methoxyphenol hydroxylase and related FAD-dependent oxidoreductases	gnl|CDD|223727	Coenzyme transport and metabolism \ Energy production and conversion	HC	wt	mut	OK	14.037	207.356	3.8848	5e-05	0.000122279	yes
Rt622_3	hydrolase [Rhizobium leguminosarum]	655324397	COG0596	Pimeloyl-ACP methyl ester carboxylesterase	gnl|CDD|223669	Coenzyme transport and metabolism \ General function prediction only	HR	wt	mut	OK	21.7434	163.711	2.9125	5e-05	0.000122279	yes
Rt780_149	hydrolase [Rhizobium leguminosarum]	655326177	COG0596	Pimeloyl-ACP methyl ester carboxylesterase	gnl|CDD|223669	Coenzyme transport and metabolism \ General function prediction only	HR	wt	mut	OK	22.1289	281.598	3.66963	5e-05	0.000122279	yes
Rt793_71	alkane 1-monooxygenase [Rhizobium leguminosarum]	655325212	COG2141	Flavin-dependent oxidoreductase, luciferase family (includes alkanesulfonate monooxygenase SsuD and methylene tetrahydromethanopterin reductase)	gnl|CDD|225052	Coenzyme transport and metabolism \ General function prediction only	HR	wt	mut	OK	89.2075	724.848	3.02244	5e-05	0.000122279	yes
Rt763_56	haloperoxidase [Rhizobium leguminosarum]	655324898	COG0596	Pimeloyl-ACP methyl ester carboxylesterase	gnl|CDD|223669	Coenzyme transport and metabolism \ General function prediction only	HR	wt	mut	OK	530.224	111.996	-2.24315	5e-05	0.000122279	yes
Rt614_108	Nrd protein [Rhizobium gallicum]	517260154	COG2141	Flavin-dependent oxidoreductase, luciferase family (includes alkanesulfonate monooxygenase SsuD and methylene tetrahydromethanopterin reductase)	gnl|CDD|225052	Coenzyme transport and metabolism \ General function prediction only	HR	wt	mut	OK	36.5027	268.788	2.88039	5e-05	0.000122279	yes
Rt762_186	alpha/beta hydrolase [Rhizobium leguminosarum]	517057891	COG0596	Pimeloyl-ACP methyl ester carboxylesterase	gnl|CDD|223669	Coenzyme transport and metabolism \ General function prediction only	HR	wt	mut	OK	3.98571	63.1105	3.98497	5e-05	0.000122279	yes
Rt614_132	2-hydroxyacid dehydrogenase [Rhizobium gallicum]	517260135	COG0111	Phosphoglycerate dehydrogenase or related dehydrogenase	gnl|CDD|223189	Coenzyme transport and metabolism \ General function prediction only	HR	wt	mut	OK	44.4751	178.693	2.00642	5e-05	0.000122279	yes
Rt780_150	signal peptide protein [Rhizobium leguminosarum]	655326178	COG0596	Pimeloyl-ACP methyl ester carboxylesterase	gnl|CDD|223669	Coenzyme transport and metabolism \ General function prediction only	HR	wt	mut	OK	29.8103	453.105	3.92597	5e-05	0.000122279	yes
Rt784_87	MULTISPECIES: hydrolase [Rhizobium]	517053643	COG0596	Pimeloyl-ACP methyl ester carboxylesterase	gnl|CDD|223669	Coenzyme transport and metabolism \ General function prediction only	HR	wt	mut	OK	14.5405	84.2846	2.5352	5e-05	0.000122279	yes
Rt619_107	2-C-methyl-D-erythritol 4-phosphate cytidylyltransferase [Rhizobium leguminosarum]	655323700	COG1211	2-C-methyl-D-erythritol 4-phosphate cytidylyltransferase	gnl|CDD|224132	Lipid transport and metabolism	I	wt	mut	OK	83.8176	17.0595	-2.29668	5e-05	0.000122279	yes
Rt614_131	MULTISPECIES: membrane protein [Rhizobium]	517260136	COG4395	Predicted lipid-binding transport protein, Tim44 family	gnl|CDD|226830	Lipid transport and metabolism	I	wt	mut	OK	441.178	3482.39	2.98064	5e-05	0.000122279	yes
Rt633_65	MULTISPECIES: transmembrane acid phosphatase [Rhizobium]	517057544	COG0671	Membrane-associated phospholipid phosphatase	gnl|CDD|223743	Lipid transport and metabolism	I	wt	mut	OK	36.833	160.702	2.12531	5e-05	0.000122279	yes
Rt653_37	poly(3-hydroxyalkanoate) synthetase [Rhizobium leguminosarum]	655323739	COG3243	Poly(3-hydroxyalkanoate) synthetase	gnl|CDD|225783	Lipid transport and metabolism	I	wt	mut	OK	284.758	53.3252	-2.41685	5e-05	0.000122279	yes
Rt776_14	MULTISPECIES: calcium-binding protein [Rhizobium]	516727860	COG4395	Predicted lipid-binding transport protein, Tim44 family	gnl|CDD|226830	Lipid transport and metabolism	I	wt	mut	OK	381.195	1642.52	2.10731	5e-05	0.000122279	yes
Rt761_67	hydrolase [Rhizobium leguminosarum]	655324745	COG2267	Lysophospholipase, alpha-beta hydrolase superfamily	gnl|CDD|225176	Lipid transport and metabolism	I	wt	mut	OK	9.56908	68.4094	2.83774	5e-05	0.000122279	yes
Rt622_76	fatty acid desaturase [Rhizobium leguminosarum]	653797867	COG3239	Fatty acid desaturase	gnl|CDD|225779	Lipid transport and metabolism	I	wt	mut	OK	62.6368	12.8985	-2.2798	5e-05	0.000122279	yes
Rt761_98	hypothetical protein [Rhizobium leguminosarum]	517053434	COG0671	Membrane-associated phospholipid phosphatase	gnl|CDD|223743	Lipid transport and metabolism	I	wt	mut	OK	49.6442	998.78	4.33047	5e-05	0.000122279	yes
Rt620_23	monooxygenase [Rhizobium leguminosarum]	655324970	COG1960	Acyl-CoA dehydrogenase related to the alkylation response protein AidB	gnl|CDD|224871	Lipid transport and metabolism	I	wt	mut	OK	15.8218	65.8626	2.05754	5e-05	0.000122279	yes
Rt615_56	acyl-CoA dehydrogenase [Rhizobium leguminosarum]	655323255	COG1960	Acyl-CoA dehydrogenase related to the alkylation response protein AidB	gnl|CDD|224871	Lipid transport and metabolism	I	wt	mut	OK	40.3106	461.421	3.51685	5e-05	0.000122279	yes
Rt614_49	MULTISPECIES: 2-succinylbenzoate--CoA ligase [Rhizobium]	517260197	COG0318	Acyl-CoA synthetase (AMP-forming)/AMP-acid ligase II	gnl|CDD|223395	Lipid transport and metabolism \ Secondary metabolites biosynthesis, transport and catabolism	IQ	wt	mut	OK	102.874	22.8985	-2.16755	5e-05	0.000122279	yes
Rt629_63	oxidoreductase [Rhizobium leguminosarum]	655323867	COG1028	NAD(P)-dependent dehydrogenase, short-chain alcohol dehydrogenase family	gnl|CDD|223959	Lipid transport and metabolism \ Secondary metabolites biosynthesis, transport and catabolism \ General function prediction only	IQR	wt	mut	OK	33.9377	224.519	2.72588	5e-05	0.000122279	yes
Rt616_134	oxidoreductase [Rhizobium leguminosarum]	517056464	COG1028	NAD(P)-dependent dehydrogenase, short-chain alcohol dehydrogenase family	gnl|CDD|223959	Lipid transport and metabolism \ Secondary metabolites biosynthesis, transport and catabolism \ General function prediction only	IQR	wt	mut	OK	10.437	49.6841	2.25107	5e-05	0.000122279	yes
Rt762_129	3-hydroxy-2-methylbutyryl-CoA dehydrogenase [Rhizobium leguminosarum]	655324071	COG1028	NAD(P)-dependent dehydrogenase, short-chain alcohol dehydrogenase family	gnl|CDD|223959	Lipid transport and metabolism \ Secondary metabolites biosynthesis, transport and catabolism \ General function prediction only	IQR	wt	mut	OK	9.38317	46.0011	2.29352	5e-05	0.000122279	yes
Rt669_5	MULTISPECIES: short-chain dehydrogenase [Rhizobium]	517054558	COG1028	NAD(P)-dependent dehydrogenase, short-chain alcohol dehydrogenase family	gnl|CDD|223959	Lipid transport and metabolism \ Secondary metabolites biosynthesis, transport and catabolism \ General function prediction only	IQR	wt	mut	OK	108.493	0	#NAME?	5e-05	0.000122279	yes
Rt780_125	oxidoreductase [Rhizobium leguminosarum]	655325941	COG1028	NAD(P)-dependent dehydrogenase, short-chain alcohol dehydrogenase family	gnl|CDD|223959	Lipid transport and metabolism \ Secondary metabolites biosynthesis, transport and catabolism \ General function prediction only	IQR	wt	mut	OK	17.2454	196.607	3.51103	5e-05	0.000122279	yes
Rt761_46	short-chain dehydrogenase [Rhizobium leguminosarum]	655324758	COG1028	NAD(P)-dependent dehydrogenase, short-chain alcohol dehydrogenase family	gnl|CDD|223959	Lipid transport and metabolism \ Secondary metabolites biosynthesis, transport and catabolism \ General function prediction only	IQR	wt	mut	OK	31.2713	262.028	3.06681	5e-05	0.000122279	yes
Rt648_4	short-chain dehydrogenase [Rhizobium leguminosarum]	655325607	COG1028	NAD(P)-dependent dehydrogenase, short-chain alcohol dehydrogenase family	gnl|CDD|223959	Lipid transport and metabolism \ Secondary metabolites biosynthesis, transport and catabolism \ General function prediction only	IQR	wt	mut	OK	21.18	110.889	2.38834	5e-05	0.000122279	yes
Rt792_15	3-oxoacyl-ACP reductase [Rhizobium gallicum]	517260547	COG1028	NAD(P)-dependent dehydrogenase, short-chain alcohol dehydrogenase family	gnl|CDD|223959	Lipid transport and metabolism \ Secondary metabolites biosynthesis, transport and catabolism \ General function prediction only	IQR	wt	mut	OK	47.5823	216.65	2.18687	5e-05	0.000122279	yes
Rt623_21	short-chain dehydrogenase [Rhizobium leguminosarum]	655325341	COG1028	NAD(P)-dependent dehydrogenase, short-chain alcohol dehydrogenase family	gnl|CDD|223959	Lipid transport and metabolism \ Secondary metabolites biosynthesis, transport and catabolism \ General function prediction only	IQR	wt	mut	OK	54.1742	526.071	3.27958	5e-05	0.000122279	yes
Rt628_94	MULTISPECIES: short-chain dehydrogenase [Rhizobium]	517258261	COG1028	NAD(P)-dependent dehydrogenase, short-chain alcohol dehydrogenase family	gnl|CDD|223959	Lipid transport and metabolism \ Secondary metabolites biosynthesis, transport and catabolism \ General function prediction only	IQR	wt	mut	OK	19.7146	417.3	4.40375	5e-05	0.000122279	yes
Rt615_167	3-ketoacyl-ACP reductase [Rhizobium gallicum]	517258891	COG1028	NAD(P)-dependent dehydrogenase, short-chain alcohol dehydrogenase family	gnl|CDD|223959	Lipid transport and metabolism \ Secondary metabolites biosynthesis, transport and catabolism \ General function prediction only	IQR	wt	mut	OK	30.955	424.036	3.77594	5e-05	0.000122279	yes
Rt644_55	MULTISPECIES: diacylglycerol kinase [Rhizobium]	517052519	COG1597	Diacylglycerol kinase family enzyme	gnl|CDD|224513	Lipid transport and metabolism \ General function prediction only	IR	wt	mut	OK	75.4115	593.584	2.9766	5e-05	0.000122279	yes
Rt655_18	MULTISPECIES: beta-lactamase [Rhizobium]	517052783	COG0595	mRNA degradation ribonuclease J1/J2	gnl|CDD|223668	Translation, ribosomal structure and biogenesis	J	wt	mut	OK	188.255	30.0489	-2.64731	5e-05	0.000122279	yes
Rt638_49	50S rRNA methyltransferase [Rhizobium leguminosarum]	517055296	COG1576	23S rRNA pseudoU1915 N3-methylase RlmH	gnl|CDD|224492	Translation, ribosomal structure and biogenesis	J	wt	mut	OK	181.612	828.271	2.18925	5e-05	0.000122279	yes
Rt763_115	tyrosyl-tRNA synthetase [Rhizobium leguminosarum]	653785621	COG0162	Tyrosyl-tRNA synthetase	gnl|CDD|223240	Translation, ribosomal structure and biogenesis	J	wt	mut	OK	113.984	0	#NAME?	5e-05	0.000122279	yes
Rt793_43	thiouridylase [Rhizobium leguminosarum]	499972672	COG0482	tRNA U34 2-thiouridine synthase MnmA/TrmU, contains the PP-loop ATPase domain	gnl|CDD|223558	Translation, ribosomal structure and biogenesis	J	wt	mut	OK	83.7799	436.051	2.37982	5e-05	0.000122279	yes
Rt631_5	peptide chain release factor 1 [Rhizobium gallicum]	517259257	COG0216	Protein chain release factor A	gnl|CDD|223294	Translation, ribosomal structure and biogenesis	J	wt	mut	OK	51.0822	225.031	2.13923	5e-05	0.000122279	yes
Rt775_6	MULTISPECIES: 50S ribosomal protein L11 [Rhizobium]	489643078	COG0080	Ribosomal protein L11	gnl|CDD|223158	Translation, ribosomal structure and biogenesis	J	wt	mut	OK	1351.58	5740.61	2.08656	5e-05	0.000122279	yes
Rt654_19	MULTISPECIES: 50S ribosomal protein L18 [Rhizobium]	517052825	COG0256	Ribosomal protein L18	gnl|CDD|223334	Translation, ribosomal structure and biogenesis	J	wt	mut	OK	1070.8	4529.81	2.08076	5e-05	0.000122279	yes
Rt654_25	MULTISPECIES: 30S ribosomal protein S13 [Rhizobium]	489669506	COG0099	Ribosomal protein S13	gnl|CDD|223177	Translation, ribosomal structure and biogenesis	J	wt	mut	OK	2590.28	10930.2	2.07714	5e-05	0.000122279	yes
Rt773_12	MULTISPECIES: ribosome-binding factor A [Rhizobium]	516591418	COG0858	Ribosome-binding factor A	gnl|CDD|223927	Translation, ribosomal structure and biogenesis	J	wt	mut	OK	45.4421	206.893	2.18678	5e-05	0.000122279	yes
Rt624_101	tRNA-binding protein [Rhizobium gallicum]	517257852	COG0073	tRNA-binding EMAP/Myf domain	gnl|CDD|223151	Translation, ribosomal structure and biogenesis	J	wt	mut	OK	480.178	106.973	-2.16632	5e-05	0.000122279	yes
Rt631_4	N5-glutamine S-adenosyl-L-methionine-dependent methyltransferase [Rhizobium gallicum]	517259256	COG2890	Methylase of polypeptide chain release factors	gnl|CDD|225443	Translation, ribosomal structure and biogenesis	J	wt	mut	OK	312.04	3308.74	3.40648	5e-05	0.000122279	yes
Rt773_16	MULTISPECIES: ribosome maturation factor RimP [Rhizobium]	517055446	COG0779	Ribosome maturation factor RimP	gnl|CDD|223850	Translation, ribosomal structure and biogenesis	J	wt	mut	OK	156.624	921.988	2.55744	5e-05	0.000122279	yes
Rt775_13	MULTISPECIES: 30S ribosomal protein S12 [Rhizobium]	489643097	COG0048	Ribosomal protein S12	gnl|CDD|223126	Translation, ribosomal structure and biogenesis	J	wt	mut	OK	926.193	4511.65	2.28427	5e-05	0.000122279	yes
Rt624_44	MULTISPECIES: NADPH-dependent 7-cyano-7-deazaguanine reductase [Rhizobium]	517257885	COG0780	NADPH-dependent 7-cyano-7-deazaguanine reductase QueF, C-terminal domain, T-fold superfamily	gnl|CDD|223851	Translation, ribosomal structure and biogenesis	J	wt	mut	OK	61.4217	396.284	2.68971	5e-05	0.000122279	yes
Rt760_15	leucyl-tRNA synthase [Rhizobium leguminosarum]	655324792	COG0495	Leucyl-tRNA synthetase	gnl|CDD|223569	Translation, ribosomal structure and biogenesis	J	wt	mut	OK	4.12097	22.9645	2.47835	5e-05	0.000122279	yes
Rt775_14	MULTISPECIES: 30S ribosomal protein S7 [Rhizobium]	489643098	COG0049	Ribosomal protein S7	gnl|CDD|223127	Translation, ribosomal structure and biogenesis	J	wt	mut	OK	821.431	4657.36	2.5033	5e-05	0.000122279	yes
Rt773_11	MULTISPECIES: tRNA pseudouridine synthase B [Rhizobium]	517055441	COG0130	tRNA U55 pseudouridine synthase TruB, may also work on U342 of tmRNA	gnl|CDD|223208	Translation, ribosomal structure and biogenesis	J	wt	mut	OK	18.2219	109.267	2.58411	5e-05	0.000122279	yes
Rt794_85	acetyltransferase [Rhizobium leguminosarum]	655324003	COG0456	Ribosomal protein S18 acetylase RimI and related acetyltransferases	gnl|CDD|223532	Translation, ribosomal structure and biogenesis	J	wt	mut	OK	115.587	472.084	2.03006	5e-05	0.000122279	yes
Rt633_73	SAM-dependent methyltransferase PhcB [Rhizobium gallicum]	517260038	COG2519	tRNA A58 N-methylase Trm61	gnl|CDD|225317	Translation, ribosomal structure and biogenesis	J	wt	mut	OK	13.7942	55.8056	2.01635	5e-05	0.000122279	yes
Rt782_36	MULTISPECIES: 50S ribosomal protein L32 [Proteobacteria]	489639372	COG0333	Ribosomal protein L32	gnl|CDD|223410	Translation, ribosomal structure and biogenesis	J	wt	mut	OK	3434.95	33034.9	3.26563	5e-05	0.000122279	yes
Rt614_23	30S ribosomal protein S21 [Rhizobium leguminosarum]	517058088	COG0828	Ribosomal protein S21	gnl|CDD|223898	Translation, ribosomal structure and biogenesis	J	wt	mut	OK	103.14	853.009	3.04796	5e-05	0.000122279	yes
Rt653_24	glutamyl-tRNA amidotransferase [Rhizobium leguminosarum]	655323747	COG0064	Asp-tRNAAsn/Glu-tRNAGln amidotransferase B subunit	gnl|CDD|223142	Translation, ribosomal structure and biogenesis	J	wt	mut	OK	392.53	84.3325	-2.21864	5e-05	0.000122279	yes
Rt792_180	GCN5 family N-acetyltransferase [Rhizobium gallicum]	517260422	COG1670	Protein N-acetyltransferase, RimJ/RimL family	gnl|CDD|224584	Translation, ribosomal structure and biogenesis \ Posttranslational modification, protein turnover, chaperones	JO	wt	mut	OK	169.76	34.4861	-2.29941	5e-05	0.000122279	yes
Rt618_105	siderophore biosynthesis protein [Rhizobium leguminosarum]	517056740	COG1670	Protein N-acetyltransferase, RimJ/RimL family	gnl|CDD|224584	Translation, ribosomal structure and biogenesis \ Posttranslational modification, protein turnover, chaperones	JO	wt	mut	OK	74.7439	4.34556	-4.10434	5e-05	0.000122279	yes
Rt663_4	LysR family transcriptional regulator [Rhizobium leguminosarum]	655326476	COG0583	DNA-binding transcriptional regulator, LysR family	gnl|CDD|223656	Transcription	K	wt	mut	OK	19.8994	165.133	3.05283	5e-05	0.000122279	yes
Rt794_73	TetR family transcriptional regulator [Rhizobium leguminosarum]	655323996	COG1309	DNA-binding transcriptional regulator, AcrR family	gnl|CDD|224228	Transcription	K	wt	mut	OK	284.059	2968.04	3.38524	5e-05	0.000122279	yes
Rt643_23	MULTISPECIES: TetR family transcriptional regulator [Rhizobium]	517259235	COG1309	DNA-binding transcriptional regulator, AcrR family	gnl|CDD|224228	Transcription	K	wt	mut	OK	16.1046	0	#NAME?	5e-05	0.000122279	yes
Rt631_25	MULTISPECIES: TetR family transcriptional regulator [Rhizobium]	517259272	COG1309	DNA-binding transcriptional regulator, AcrR family	gnl|CDD|224228	Transcription	K	wt	mut	OK	96.5826	2039.45	4.40027	5e-05	0.000122279	yes
Rt780_47	LysR family transcriptional regulator [Rhizobium leguminosarum]	655325886	COG0583	DNA-binding transcriptional regulator, LysR family	gnl|CDD|223656	Transcription	K	wt	mut	OK	30.0021	345.911	3.52727	5e-05	0.000122279	yes
Rt622_43	transcriptional regulator [Rhizobium leguminosarum]	517057424	COG1609	DNA-binding transcriptional regulator, LacI/PurR family	gnl|CDD|224525	Transcription	K	wt	mut	OK	27.5475	356.212	3.69274	5e-05	0.000122279	yes
Rt780_88	transcriptional regulator [Rhizobium leguminosarum]	517260705	COG1309	DNA-binding transcriptional regulator, AcrR family	gnl|CDD|224228	Transcription	K	wt	mut	OK	30.8798	363.953	3.55902	5e-05	0.000122279	yes
Rt642_10	MerR family transcriptional regulator [Rhizobium leguminosarum]	517054884	COG0789	DNA-binding transcriptional regulator, MerR family	gnl|CDD|223860	Transcription	K	wt	mut	OK	91.832	438.397	2.25517	5e-05	0.000122279	yes
Rt630_72	hypothetical protein [Rhizobium leguminosarum]	655325557	COG1309	DNA-binding transcriptional regulator, AcrR family	gnl|CDD|224228	Transcription	K	wt	mut	OK	37.7228	661.834	4.13296	5e-05	0.000122279	yes
Rt620_132	TetR family transcriptional regulator [Rhizobium gallicum]	648538990	COG1309	DNA-binding transcriptional regulator, AcrR family	gnl|CDD|224228	Transcription	K	wt	mut	OK	152.189	735.472	2.2728	5e-05	0.000122279	yes
Rt780_213	TetR family transcriptional regulator [Rhizobium leguminosarum]	655326224	COG1309	DNA-binding transcriptional regulator, AcrR family	gnl|CDD|224228	Transcription	K	wt	mut	OK	121.628	22.8596	-2.41161	5e-05	0.000122279	yes
Rt615_50	MarR family transcriptional regulator [Rhizobium leguminosarum]	655323251	COG1846	DNA-binding transcriptional regulator, MarR family	gnl|CDD|224759	Transcription	K	wt	mut	OK	16.0268	335.59	4.38814	5e-05	0.000122279	yes
Rt793_310	transcriptional regulator [Rhizobium leguminosarum]	655325645	COG1737	DNA-binding transcriptional regulator, MurR/RpiR family, contains HTH and SIS domains	gnl|CDD|224651	Transcription	K	wt	mut	OK	20.5635	422.766	4.3617	5e-05	0.000122279	yes
Rt648_3	TetR family transcriptional regulator [Rhizobium leguminosarum]	655325606	COG1309	DNA-binding transcriptional regulator, AcrR family	gnl|CDD|224228	Transcription	K	wt	mut	OK	15.0897	80.3268	2.41232	5e-05	0.000122279	yes
Rt784_128	LysR family transcriptional regulator [Rhizobium leguminosarum]	655324886	COG0583	DNA-binding transcriptional regulator, LysR family	gnl|CDD|223656	Transcription	K	wt	mut	OK	36.6452	495.184	3.75627	5e-05	0.000122279	yes
Rt794_15	LacI family transcriptional regulator [Rhizobium leguminosarum]	517058260	COG1609	DNA-binding transcriptional regulator, LacI/PurR family	gnl|CDD|224525	Transcription	K	wt	mut	OK	10.4991	53.6258	2.35266	5e-05	0.000122279	yes
Rt766_11	MarR family transcriptional regulator [Rhizobium leguminosarum]	655323626	COG1846	DNA-binding transcriptional regulator, MarR family	gnl|CDD|224759	Transcription	K	wt	mut	OK	269.105	4051.73	3.91229	5e-05	0.000122279	yes
Rt652_21	hypothetical protein [Rhizobium leguminosarum]	516593896	COG0864	Metal-responsive transcriptional regulator, contains CopG/Arc/MetJ DNA-binding domain	gnl|CDD|223932	Transcription	K	wt	mut	OK	881.687	179.975	-2.29247	5e-05	0.000122279	yes
Rt763_182	MULTISPECIES: XRE family transcriptional regulator [Rhizobium]	517258270	COG1396	Transcriptional regulator, contains XRE-family HTH domain	gnl|CDD|224314	Transcription	K	wt	mut	OK	76.7769	769.538	3.32525	5e-05	0.000122279	yes
Rt676_12	TetR family transcriptional regulator [Rhizobium leguminosarum]	489637742	COG1309	DNA-binding transcriptional regulator, AcrR family	gnl|CDD|224228	Transcription	K	wt	mut	OK	183.267	1417.64	2.95148	5e-05	0.000122279	yes
Rt764_77	MULTISPECIES: TetR family transcriptional regulator [Rhizobium]	516593349	COG1309	DNA-binding transcriptional regulator, AcrR family	gnl|CDD|224228	Transcription	K	wt	mut	OK	304.842	2085.26	2.7741	5e-05	0.000122279	yes
Rt616_32	AraC family transcriptional regulator [Rhizobium leguminosarum]	517341936	COG4977	Transcriptional regulator GlxA family, contains an amidase domain and an AraC-type DNA-binding HTH domain	gnl|CDD|227311	Transcription	K	wt	mut	OK	11.6429	47.5113	2.02882	5e-05	0.000122279	yes
Rt780_28	MULTISPECIES: Rrf2 family transcriptional regulator [Rhizobium]	517052332	COG1959	DNA-binding transcriptional regulator, IscR family	gnl|CDD|224870	Transcription	K	wt	mut	OK	257.93	1790.66	2.79544	5e-05	0.000122279	yes
Rt793_252	LysR family transcriptional regulator [Rhizobium gallicum]	517257214	COG0583	DNA-binding transcriptional regulator, LysR family	gnl|CDD|223656	Transcription	K	wt	mut	OK	77.395	16.7771	-2.20574	5e-05	0.000122279	yes
Rt780_114	MULTISPECIES: TetR family transcriptional regulator [Rhizobium]	517260727	COG1309	DNA-binding transcriptional regulator, AcrR family	gnl|CDD|224228	Transcription	K	wt	mut	OK	25.6127	281.878	3.46014	5e-05	0.000122279	yes
Rt621_125	LysR family transcriptional regulator [Rhizobium gallicum]	517257819	COG0583	DNA-binding transcriptional regulator, LysR family	gnl|CDD|223656	Transcription	K	wt	mut	OK	10.9679	58.3301	2.41095	5e-05	0.000122279	yes
Rt780_121	LysR family transcriptional regulator [Rhizobium leguminosarum]	655325937	COG0583	DNA-binding transcriptional regulator, LysR family	gnl|CDD|223656	Transcription	K	wt	mut	OK	8.28028	34.4402	2.05634	5e-05	0.000122279	yes
Rt618_120	transcriptional regulator [Rhizobium leguminosarum]	517056726	COG1309	DNA-binding transcriptional regulator, AcrR family	gnl|CDD|224228	Transcription	K	wt	mut	OK	11.5596	64.3185	2.47614	5e-05	0.000122279	yes
Rt614_22	LysR family transcriptional regulator [Rhizobium gallicum]	517260221	COG0583	DNA-binding transcriptional regulator, LysR family	gnl|CDD|223656	Transcription	K	wt	mut	OK	45.1229	329.805	2.86968	5e-05	0.000122279	yes
Rt663_7	MULTISPECIES: transcriptional regulator [Rhizobium]	517056055	COG1959	DNA-binding transcriptional regulator, IscR family	gnl|CDD|224870	Transcription	K	wt	mut	OK	1061.59	4296.87	2.01706	5e-05	0.000122279	yes
Rt615_125	GntR family transcriptional regulator [Rhizobium gallicum]	517258855	COG1802	DNA-binding transcriptional regulator, GntR family	gnl|CDD|224715	Transcription	K	wt	mut	OK	79.0881	14.3679	-2.46061	5e-05	0.000122279	yes
Rt780_126	ArsR family transcriptional regulator [Rhizobium leguminosarum]	655325942	COG0640	DNA-binding transcriptional regulator, ArsR family	gnl|CDD|223713	Transcription	K	wt	mut	OK	182.856	1124.74	2.62082	5e-05	0.000122279	yes
Rt657_244	transcriptional regulator [Rhizobium gallicum]	648539168	COG2188	DNA-binding transcriptional regulator, GntR family	gnl|CDD|225099	Transcription	K	wt	mut	OK	47.6482	216.694	2.18516	5e-05	0.000122279	yes
Rt622_16	Rrf2 family transcriptional regulator [Rhizobium leguminosarum]	517057452	COG1959	DNA-binding transcriptional regulator, IscR family	gnl|CDD|224870	Transcription	K	wt	mut	OK	28.3353	0	#NAME?	5e-05	0.000122279	yes
Rt792_156	LysR family transcriptional regulator [Rhizobium leguminosarum]	653790972	COG0583	DNA-binding transcriptional regulator, LysR family	gnl|CDD|223656	Transcription	K	wt	mut	OK	11.9448	56.6911	2.24674	5e-05	0.000122279	yes
Rt646_9	aldehyde dehydrogenase [Rhizobium leguminosarum]	517056598	COG1396	Transcriptional regulator, contains XRE-family HTH domain	gnl|CDD|224314	Transcription	K	wt	mut	OK	8.44064	696.759	6.36716	5e-05	0.000122279	yes
Rt657_124	LysR family transcriptional regulator [Rhizobium gallicum]	517259081	COG0583	DNA-binding transcriptional regulator, LysR family	gnl|CDD|223656	Transcription	K	wt	mut	OK	12.8249	55.8521	2.12267	5e-05	0.000122279	yes
Rt630_61	TetR family transcriptional regulator [Rhizobium leguminosarum]	655325567	COG1309	DNA-binding transcriptional regulator, AcrR family	gnl|CDD|224228	Transcription	K	wt	mut	OK	36.5005	187.351	2.35976	5e-05	0.000122279	yes
Rt620_27	MarR family transcriptional regulator [Rhizobium leguminosarum]	653783390	COG1846	DNA-binding transcriptional regulator, MarR family	gnl|CDD|224759	Transcription	K	wt	mut	OK	67.7264	2644.86	5.28733	5e-05	0.000122279	yes
Rt770_14	TetR family transcriptional regulator [Rhizobium leguminosarum]	517056405	COG1309	DNA-binding transcriptional regulator, AcrR family	gnl|CDD|224228	Transcription	K	wt	mut	OK	13.4098	751.721	5.80884	5e-05	0.000122279	yes
Rt793_146	LysR family transcriptional regulator [Rhizobium gallicum]	517257148	COG0583	DNA-binding transcriptional regulator, LysR family	gnl|CDD|223656	Transcription	K	wt	mut	OK	42.7767	297.619	2.79857	5e-05	0.000122279	yes
Rt626_42	TetR family transcriptional regulator [Rhizobium leguminosarum]	655324507	COG1309	DNA-binding transcriptional regulator, AcrR family	gnl|CDD|224228	Transcription	K	wt	mut	OK	51.2517	388.594	2.92259	5e-05	0.000122279	yes
Rt629_46	LysR family transcriptional regulator [Rhizobium leguminosarum]	655323878	COG0583	DNA-binding transcriptional regulator, LysR family	gnl|CDD|223656	Transcription	K	wt	mut	OK	78.3257	1400.15	4.15996	5e-05	0.000122279	yes
Rt780_151	hypothetical protein [Rhizobium leguminosarum]	655326179	COG2207	AraC-type DNA-binding domain and AraC-containing proteins	gnl|CDD|225117	Transcription	K	wt	mut	OK	23.46	1390.29	5.88903	5e-05	0.000122279	yes
Rt657_16	AraC family transcriptional regulator [Rhizobium leguminosarum]	655323385	COG4977	Transcriptional regulator GlxA family, contains an amidase domain and an AraC-type DNA-binding HTH domain	gnl|CDD|227311	Transcription	K	wt	mut	OK	17.2875	70.555	2.02902	5e-05	0.000122279	yes
Rt641_47	MULTISPECIES: LysR family transcriptional regulator [Rhizobium]	517257932	COG0583	DNA-binding transcriptional regulator, LysR family	gnl|CDD|223656	Transcription	K	wt	mut	OK	55.2621	260.664	2.23783	5e-05	0.000122279	yes
Rt624_31	MULTISPECIES: LuxR family transcriptional regulator [Rhizobium]	517054273	COG2771	DNA-binding transcriptional regulator, CsgD family	gnl|CDD|225360	Transcription	K	wt	mut	OK	278.794	48.5748	-2.52092	5e-05	0.000122279	yes
Rt763_125	RNA polymerase sigma70 [Rhizobium gallicum]	648539031	COG1595	DNA-directed RNA polymerase specialized sigma subunit, sigma24 family	gnl|CDD|224511	Transcription	K	wt	mut	OK	28.5938	0	#NAME?	5e-05	0.000122279	yes
Rt762_204	TetR family transcriptional regulator [Rhizobium leguminosarum]	655324035	COG1309	DNA-binding transcriptional regulator, AcrR family	gnl|CDD|224228	Transcription	K	wt	mut	OK	90.6363	528.641	2.54413	5e-05	0.000122279	yes
Rt657_171	MULTISPECIES: DNA-binding protein [Rhizobium]	517259122	COG1396	Transcriptional regulator, contains XRE-family HTH domain	gnl|CDD|224314	Transcription	K	wt	mut	OK	15.8583	105.012	2.72724	5e-05	0.000122279	yes
Rt763_136	MULTISPECIES: AraC family transcriptional regulator [Rhizobium]	517258304	COG2207	AraC-type DNA-binding domain and AraC-containing proteins	gnl|CDD|225117	Transcription	K	wt	mut	OK	16.917	0	#NAME?	5e-05	0.000122279	yes
Rt614_184	LacI family transcriptional regulator [Rhizobium gallicum]	517260095	COG1609	DNA-binding transcriptional regulator, LacI/PurR family	gnl|CDD|224525	Transcription	K	wt	mut	OK	23.6537	98.9788	2.06506	5e-05	0.000122279	yes
Rt616_91	HxlR family transcriptional regulator [Rhizobium leguminosarum]	517056488	COG1733	DNA-binding transcriptional regulator, HxlR family	gnl|CDD|224647	Transcription	K	wt	mut	OK	105.215	640.73	2.60638	5e-05	0.000122279	yes
Rt763_113	LysR family transcriptional regulator [Rhizobium leguminosarum]	655324935	COG0583	DNA-binding transcriptional regulator, LysR family	gnl|CDD|223656	Transcription	K	wt	mut	OK	36.4346	0	#NAME?	5e-05	0.000122279	yes
Rt615_164	TetR family transcriptional regulator [Rhizobium gallicum]	517258888	COG1309	DNA-binding transcriptional regulator, AcrR family	gnl|CDD|224228	Transcription	K	wt	mut	OK	12.7053	96.9553	2.93189	5e-05	0.000122279	yes
Rt640_35	LysR family transcriptional regulator [Rhizobium leguminosarum]	653811999	COG0583	DNA-binding transcriptional regulator, LysR family	gnl|CDD|223656	Transcription	K	wt	mut	OK	45.0096	255.251	2.50361	5e-05	0.000122279	yes
Rt614_134	ArsR family transcriptional regulator [Rhizobium gallicum]	517260133	COG1510	DNA-binding transcriptional regulator GbsR, MarR family	gnl|CDD|224427	Transcription	K	wt	mut	OK	287.914	2300.55	2.99827	5e-05	0.000122279	yes
Rt637_31	transcriptional regulator [Rhizobium sp. AP16]	494963036	COG0583	DNA-binding transcriptional regulator, LysR family	gnl|CDD|223656	Transcription	K	wt	mut	OK	8.07371	65.7888	3.02654	5e-05	0.000122279	yes
Rt629_78	ArsR family transcriptional regulator [Rhizobium leguminosarum]	517292426	COG0640	DNA-binding transcriptional regulator, ArsR family	gnl|CDD|223713	Transcription	K	wt	mut	OK	175.158	943.404	2.42922	5e-05	0.000122279	yes
Rt651_19	MarR family transcriptional regulator [Rhizobium leguminosarum]	517057043	COG1846	DNA-binding transcriptional regulator, MarR family	gnl|CDD|224759	Transcription	K	wt	mut	OK	89.12	21.0225	-2.08381	5e-05	0.000122279	yes
Rt614_83	LysR family transcriptional regulator [Rhizobium gallicum]	517260170	COG0583	DNA-binding transcriptional regulator, LysR family	gnl|CDD|223656	Transcription	K	wt	mut	OK	33.1647	268.784	3.01873	5e-05	0.000122279	yes
Rt630_53	transcriptional regulator [Rhizobium leguminosarum]	655325572	COG2378	Predicted DNA-binding transcriptional regulator YafY, contains an HTH and WYL domains	gnl|CDD|225253	Transcription	K	wt	mut	OK	10.3011	72.8591	2.82231	5e-05	0.000122279	yes
Rt647_30	MULTISPECIES: cold-shock protein [Rhizobium]	517055733	COG1278	Cold shock protein, CspA family	gnl|CDD|224197	Transcription	K	wt	mut	OK	130.232	609.755	2.22714	5e-05	0.000122279	yes
Rt632_50	MULTISPECIES: transcriptional regulator [Rhizobium]	517056659	COG1733	DNA-binding transcriptional regulator, HxlR family	gnl|CDD|224647	Transcription	K	wt	mut	OK	28.0315	137.695	2.29636	5e-05	0.000122279	yes
Rt644_60	AsnC family transcriptional regulator [Rhizobium leguminosarum]	655326043	COG1522	DNA-binding transcriptional regulator, Lrp family	gnl|CDD|224439	Transcription	K	wt	mut	OK	57.2892	366.223	2.67639	5e-05	0.000122279	yes
Rt630_16	MULTISPECIES: transcriptional regulator [Rhizobium]	489653433	COG4957	Predicted transcriptional regulator	gnl|CDD|227293	Transcription	K	wt	mut	OK	3004.35	384.539	-2.96585	5e-05	0.000122279	yes
Rt783_154	MULTISPECIES: cold-shock protein [Rhizobium]	489643669	COG1278	Cold shock protein, CspA family	gnl|CDD|224197	Transcription	K	wt	mut	OK	223.79	1216.37	2.44236	5e-05	0.000122279	yes
Rt780_104	TetR family transcriptional regulator [Rhizobium gallicum]	648539402	COG1309	DNA-binding transcriptional regulator, AcrR family	gnl|CDD|224228	Transcription	K	wt	mut	OK	26.2352	148.934	2.5051	5e-05	0.000122279	yes
Rt794_21	MULTISPECIES: LysR family transcriptional regulator [Rhizobium]	517260073	COG0583	DNA-binding transcriptional regulator, LysR family	gnl|CDD|223656	Transcription	K	wt	mut	OK	34.3935	155.64	2.17801	5e-05	0.000122279	yes
Rt669_11	GntR family transcriptional regulator [Rhizobium gallicum]	517258130	COG2186	DNA-binding transcriptional regulator, FadR family	gnl|CDD|225097	Transcription	K	wt	mut	OK	40.2474	0	#NAME?	5e-05	0.000122279	yes
Rt792_16	MULTISPECIES: IclR family transcriptional regulator [Rhizobium]	517056182	COG1414	DNA-binding transcriptional regulator, IclR family	gnl|CDD|224332	Transcription	K	wt	mut	OK	15.5459	159.761	3.36131	5e-05	0.000122279	yes
Rt624_74	MULTISPECIES: CopG family transcriptional regulator [Rhizobium]	517257867	COG3905	Predicted transcriptional regulator	gnl|CDD|226420	Transcription	K	wt	mut	OK	126.378	928.648	2.87738	5e-05	0.000122279	yes
Rt617_23	TetR family transcriptional regulator [Rhizobium leguminosarum]	517057090	COG1309	DNA-binding transcriptional regulator, AcrR family	gnl|CDD|224228	Transcription	K	wt	mut	OK	18.6547	638.359	5.09676	5e-05	0.000122279	yes
Rt657_39	DNA-binding protein [Rhizobium leguminosarum]	517055673	COG2378	Predicted DNA-binding transcriptional regulator YafY, contains an HTH and WYL domains	gnl|CDD|225253	Transcription	K	wt	mut	OK	12.9747	95.4317	2.87877	5e-05	0.000122279	yes
Rt671_19	Rlt6162 [Rhizobium leguminosarum bv. trifolii]	121078482	COG2188	DNA-binding transcriptional regulator, GntR family	gnl|CDD|225099	Transcription	K	wt	mut	OK	44.3129	316.355	2.83575	5e-05	0.000122279	yes
Rt780_19	MULTISPECIES: amino acid ABC transporter [Rhizobium]	517260650	COG3609	Transcriptional regulator, contains Arc/MetJ-type RHH (ribbon-helix-helix) DNA-binding domain	gnl|CDD|226136	Transcription	K	wt	mut	OK	651.12	6253.05	3.26356	5e-05	0.000122279	yes
Rt789_5	MarR family transcriptional regulator [Rhizobium leguminosarum]	655325530	COG1846	DNA-binding transcriptional regulator, MarR family	gnl|CDD|224759	Transcription	K	wt	mut	OK	33.2969	323.242	3.27915	5e-05	0.000122279	yes
Rt677_12	MULTISPECIES: GntR family transcriptional regulator [Rhizobium]	517056934	COG1802	DNA-binding transcriptional regulator, GntR family	gnl|CDD|224715	Transcription	K	wt	mut	OK	147.219	33.4701	-2.13701	5e-05	0.000122279	yes
Rt624_111	MULTISPECIES: cold-shock protein [Rhizobium]	489656926	COG1278	Cold shock protein, CspA family	gnl|CDD|224197	Transcription	K	wt	mut	OK	4612.99	1018.72	-2.17895	5e-05	0.000122279	yes
Rt646_15	MULTISPECIES: LuxR family transcriptional regulator [Rhizobium]	517056603	COG2771	DNA-binding transcriptional regulator, CsgD family	gnl|CDD|225360	Transcription	K	wt	mut	OK	5.73629	42.8733	2.90189	5e-05	0.000122279	yes
Rt763_89	AsnC family transcriptional regulator [Rhizobium leguminosarum]	655324918	COG1522	DNA-binding transcriptional regulator, Lrp family	gnl|CDD|224439	Transcription	K	wt	mut	OK	12.3245	0	#NAME?	5e-05	0.000122279	yes
Rt619_147	MarR family transcriptional regulator [Rhizobium leguminosarum]	655323677	COG1846	DNA-binding transcriptional regulator, MarR family	gnl|CDD|224759	Transcription	K	wt	mut	OK	16.7139	201.98	3.59509	5e-05	0.000122279	yes
Rt620_47	MULTISPECIES: RNA polymerase sigma 70 [Proteobacteria]	517054500	COG0568	DNA-directed RNA polymerase, sigma subunit (sigma70/sigma32)	gnl|CDD|223642	Transcription	K	wt	mut	OK	415.702	12106.8	4.86412	5e-05	0.000122279	yes
Rt762_79	MULTISPECIES: GntR family transcriptional regulator [Rhizobium]	517057991	COG2188	DNA-binding transcriptional regulator, GntR family	gnl|CDD|225099	Transcription	K	wt	mut	OK	11.7518	62.9695	2.42177	5e-05	0.000122279	yes
Rt762_93	MULTISPECIES: GntR family transcriptional regulator [Rhizobium]	517057977	COG1802	DNA-binding transcriptional regulator, GntR family	gnl|CDD|224715	Transcription	K	wt	mut	OK	83.633	455.329	2.44477	5e-05	0.000122279	yes
Rt683_10	MULTISPECIES: GntR family transcriptional regulator [Rhizobium]	517256558	COG1802	DNA-binding transcriptional regulator, GntR family	gnl|CDD|224715	Transcription	K	wt	mut	OK	50.7183	212.884	2.06949	5e-05	0.000122279	yes
Rt763_76	transcriptional regulator [Rhizobium leguminosarum]	653785726	COG1733	DNA-binding transcriptional regulator, HxlR family	gnl|CDD|224647	Transcription	K	wt	mut	OK	61.9181	262.02	2.08125	5e-05	0.000122279	yes
Rt681_11	cold shock protein [Rhizobium leguminosarum]	489676018	COG1278	Cold shock protein, CspA family	gnl|CDD|224197	Transcription	K	wt	mut	OK	2186.15	9595.48	2.13396	5e-05	0.000122279	yes
Rt763_86	transcriptional regulator [Rhizobium leguminosarum]	517053745	COG1733	DNA-binding transcriptional regulator, HxlR family	gnl|CDD|224647	Transcription	K	wt	mut	OK	20.6223	0	#NAME?	5e-05	0.000122279	yes
Rt646_43	MULTISPECIES: GntR family transcriptional regulator [Rhizobium]	517056631	COG2186	DNA-binding transcriptional regulator, FadR family	gnl|CDD|225097	Transcription	K	wt	mut	OK	6.06756	71.9822	3.56845	5e-05	0.000122279	yes
Rt783_97	transcriptional regulator [Rhizobium gallicum]	517259830	COG1733	DNA-binding transcriptional regulator, HxlR family	gnl|CDD|224647	Transcription	K	wt	mut	OK	27.8098	604.478	4.44202	5e-05	0.000122279	yes
Rt668_6	LacI family transcriptional regulator [Rhizobium leguminosarum]	655325417	COG1609	DNA-binding transcriptional regulator, LacI/PurR family	gnl|CDD|224525	Transcription	K	wt	mut	OK	17.8249	115.668	2.69803	5e-05	0.000122279	yes
Rt651_32	LacI family transcriptional regulator [Rhizobium leguminosarum]	517057056	COG1609	DNA-binding transcriptional regulator, LacI/PurR family	gnl|CDD|224525	Transcription	K	wt	mut	OK	10.1842	42.8152	2.0718	5e-05	0.000122279	yes
Rt786_27	GntR family transcriptional regulator [Rhizobium gallicum]	648538900	COG1167	DNA-binding transcriptional regulator, MocR family, contains an aminotransferase domain	gnl|CDD|224089	Transcription \ Amino acid transport and metabolism	KE	wt	mut	OK	14.5249	98.6268	2.76345	5e-05	0.000122279	yes
Rt626_26	MULTISPECIES: GntR family transcriptional regulator [Rhizobium]	517257658	COG1167	DNA-binding transcriptional regulator, MocR family, contains an aminotransferase domain	gnl|CDD|224089	Transcription \ Amino acid transport and metabolism	KE	wt	mut	OK	638.121	80.7989	-2.98142	5e-05	0.000122279	yes
Rt618_59	GntR family transcriptional regulator [Rhizobium leguminosarum]	648496940	COG1167	DNA-binding transcriptional regulator, MocR family, contains an aminotransferase domain	gnl|CDD|224089	Transcription \ Amino acid transport and metabolism	KE	wt	mut	OK	9.15229	39.0137	2.09178	5e-05	0.000122279	yes
Rt620_13	ROK family transcriptional regulator [Rhizobium leguminosarum]	655324964	COG1940	Sugar kinase of the NBD/HSP70 family, may contain an N-terminal HTH domain	gnl|CDD|224851	Transcription \ Carbohydrate transport and metabolism	KG	wt	mut	OK	9.97374	99.5987	3.31992	5e-05	0.000122279	yes
Rt764_66	MULTISPECIES: DeoR faimly transcriptional regulator [Rhizobium]	517057715	COG1349	DNA-binding transcriptional regulator of sugar metabolism, DeoR/GlpR family	gnl|CDD|224268	Transcription \ Carbohydrate transport and metabolism	KG	wt	mut	OK	10.102	51.2652	2.34334	5e-05	0.000122279	yes
Rt794_88	MULTISPECIES: DeoR faimly transcriptional regulator [Rhizobium]	517057830	COG1349	DNA-binding transcriptional regulator of sugar metabolism, DeoR/GlpR family	gnl|CDD|224268	Transcription \ Carbohydrate transport and metabolism	KG	wt	mut	OK	168.338	21.103	-2.99583	5e-05	0.000122279	yes
Rt780_194	MULTISPECIES: transcriptional regulator [Rhizobium]	517260376	COG1974	SOS-response transcriptional repressor LexA (RecA-mediated autopeptidase)	gnl|CDD|224885	Transcription \ Signal transduction mechanisms	KT	wt	mut	OK	120.618	555.336	2.20292	5e-05	0.000122279	yes
Rt623_127	MULTISPECIES: transcriptional regulator [Rhizobium]	489654066	COG0776	Bacterial nucleoid DNA-binding protein	gnl|CDD|223847	Replication, recombination and repair	L	wt	mut	OK	14637.4	2189.01	-2.74132	5e-05	0.000122279	yes
Rt653_9	MULTISPECIES: hypothetical protein [Rhizobium]	648538802	COG2003	DNA repair protein RadC, contains a helix-hairpin-helix DNA-binding motif	gnl|CDD|224914	Replication, recombination and repair	L	wt	mut	OK	121.429	29.5478	-2.03899	5e-05	0.000122279	yes
Rt641_21	RNA helicase [Rhizobium leguminosarum]	489637545	COG0513	Superfamily II DNA and RNA helicase	gnl|CDD|223587	Replication, recombination and repair	L	wt	mut	OK	82.7827	956.753	3.53075	5e-05	0.000122279	yes
Rt662_17	MULTISPECIES: membrane protein [Rhizobium]	517052957	COG0776	Bacterial nucleoid DNA-binding protein	gnl|CDD|223847	Replication, recombination and repair	L	wt	mut	OK	65.091	282.83	2.1194	5e-05	0.000122279	yes
Rt623_68	MULTISPECIES: transcriptional regulator [Rhizobium]	517052710	COG0776	Bacterial nucleoid DNA-binding protein	gnl|CDD|223847	Replication, recombination and repair	L	wt	mut	OK	1826.05	247.832	-2.8813	5e-05	0.000122279	yes
Rt657_99	MULTISPECIES: DNA polymerase III subunit beta [Rhizobium]	517055619	COG0592	DNA polymerase III sliding clamp (beta) subunit, PCNA homolog	gnl|CDD|223665	Replication, recombination and repair	L	wt	mut	OK	383.759	94.401	-2.02333	5e-05	0.000122279	yes
Rt627_53	tyrosine recombinase XerC [Rhizobium gallicum]	517259359	COG4974	Site-specific recombinase XerD	gnl|CDD|227308	Replication, recombination and repair	L	wt	mut	OK	133.334	29.0173	-2.20006	5e-05	0.000122279	yes
Rt626_71	ATPase [Rhizobium leguminosarum]	655324522	COG0433	Archaeal DNA helicase HerA or a related bacterial ATPase, contains HAS-barrel and ATPase domains	gnl|CDD|223510	Replication, recombination and repair	L	wt	mut	OK	143.051	28.3148	-2.3369	5e-05	0.000122279	yes
Rt770_47	ATP-dependent DNA ligase [Rhizobium leguminosarum]	648496902	COG3285	Eukaryotic-type DNA primase	gnl|CDD|225823	Replication, recombination and repair	L	wt	mut	OK	46.2182	233.002	2.33381	5e-05	0.000122279	yes
Rt664_9	ATP-dependent DNA ligase [Rhizobium leguminosarum]	489646818	COG1793	ATP-dependent DNA ligase	gnl|CDD|224706	Replication, recombination and repair	L	wt	mut	OK	18.5461	140.905	2.92553	5e-05	0.000122279	yes
Rt619_35	ATP-dependent DNA ligase [Rhizobium leguminosarum]	517294109	COG1793	ATP-dependent DNA ligase	gnl|CDD|224706	Replication, recombination and repair	L	wt	mut	OK	16.1394	94.2158	2.54538	5e-05	0.000122279	yes
Rt776_11	DNA polymerase III subunit epsilon [Rhizobium leguminosarum]	655325820	COG0847	DNA polymerase III, epsilon subunit or related 3'-5' exonuclease	gnl|CDD|223916	Replication, recombination and repair	L	wt	mut	OK	167.571	32.0562	-2.3861	5e-05	0.000122279	yes
Rt623_43	MULTISPECIES: DNA topoisomerase IV subunit A [Rhizobium]	517052686	COG0188	DNA gyrase/topoisomerase IV, subunit A	gnl|CDD|223266	Replication, recombination and repair	L	wt	mut	OK	148.16	35.5487	-2.05928	5e-05	0.000122279	yes
Rt655_26	DNA polymerase III subunit alpha [Rhizobium leguminosarum]	655325390	COG0587	DNA polymerase III, alpha subunit	gnl|CDD|223660	Replication, recombination and repair	L	wt	mut	OK	207.55	836.273	2.01052	5e-05	0.000122279	yes
Rt787_41	MULTISPECIES: DNA polymerase III subunit chi [Rhizobium]	517258607	COG2927	DNA polymerase III, chi subunit	gnl|CDD|225479	Replication, recombination and repair	L	wt	mut	OK	251.395	43.2685	-2.53856	5e-05	0.000122279	yes
Rt792_28	MULTISPECIES: radical SAM protein [Rhizobium]	517056193	COG1533	DNA repair photolyase	gnl|CDD|224450	Replication, recombination and repair	L	wt	mut	OK	141.337	690.551	2.28861	5e-05	0.000122279	yes
Rt645_49	DNA gyrase subunit B [Rhizobium leguminosarum]	489639658	COG0187	DNA gyrase/topoisomerase IV, subunit B	gnl|CDD|223265	Replication, recombination and repair	L	wt	mut	OK	314.711	1368.1	2.12007	5e-05	0.000122279	yes
Rt766_41	MULTISPECIES: single-stranded DNA-binding protein [Rhizobium]	517053195	COG0629	Single-stranded DNA-binding protein	gnl|CDD|223702	Replication, recombination and repair	L	wt	mut	OK	409.417	3868.97	3.2403	5e-05	0.000122279	yes
Rt657_18	DNA mismatch repair protein MutS [Rhizobium leguminosarum]	517055692	COG0249	DNA mismatch repair ATPase MutS	gnl|CDD|223327	Replication, recombination and repair	L	wt	mut	OK	87.1691	15.9255	-2.45248	5e-05	0.000122279	yes
Rt622_110	polysaccharide biosynthesis protein [Rhizobium gallicum]	517259880	COG2244	Membrane protein involved in the export of O-antigen and teichoic acid	gnl|CDD|225153	Cell wall/membrane/envelope biogenesis	M	wt	mut	OK	205.6	2415.24	3.55425	5e-05	0.000122279	yes
Rt762_92	MULTISPECIES: ABC transporter substrate-binding protein [Rhizobium]	517057978	COG1744	Basic membrane lipoprotein Med, periplasmic binding protein (PBP1-ABC) superfamily	gnl|CDD|224658	Cell wall/membrane/envelope biogenesis	M	wt	mut	OK	11.4971	46.0383	2.00156	5e-05	0.000122279	yes
Rt780_38	membrane protein [Rhizobium leguminosarum]	655325877	COG2244	Membrane protein involved in the export of O-antigen and teichoic acid	gnl|CDD|225153	Cell wall/membrane/envelope biogenesis	M	wt	mut	OK	12.382	189.992	3.93963	5e-05	0.000122279	yes
Rt620_5	polysaccharide biosynthesis protein [Rhizobium gallicum]	517258110	COG2244	Membrane protein involved in the export of O-antigen and teichoic acid	gnl|CDD|225153	Cell wall/membrane/envelope biogenesis	M	wt	mut	OK	18.874	643.271	5.09096	5e-05	0.000122279	yes
Rt620_1	MULTISPECIES: polysaccharide biosynthesis protein [Rhizobium]	517258114	COG2148	Sugar transferase involved in LPS biosynthesis (colanic, teichoic acid)	gnl|CDD|225059	Cell wall/membrane/envelope biogenesis	M	wt	mut	OK	116.962	8634.99	6.20608	5e-05	0.000122279	yes
Rt646_13	alanine racemase [Rhizobium leguminosarum]	517056602	COG0787	Alanine racemase	gnl|CDD|223858	Cell wall/membrane/envelope biogenesis	M	wt	mut	OK	4.5144	799.531	7.46848	5e-05	0.000122279	yes
Rt620_4	glycosyl transferase [Rhizobium leguminosarum]	655324959	COG0438	Glycosyltransferase involved in cell wall bisynthesis	gnl|CDD|223515	Cell wall/membrane/envelope biogenesis	M	wt	mut	OK	25.0382	1090.63	5.44488	5e-05	0.000122279	yes
Rt669_1	putative galactosyltransferase [Rhizobium leguminosarum bv. trifolii]	86450860	COG2148	Sugar transferase involved in LPS biosynthesis (colanic, teichoic acid)	gnl|CDD|225059	Cell wall/membrane/envelope biogenesis	M	wt	mut	OK	138.889	0	#NAME?	5e-05	0.000122279	yes
Rt763_65	acyltransferase [Rhizobium leguminosarum]	655324902	COG1835	Peptidoglycan/LPS O-acetylase OafA/YrhL, contains acyltransferase and SGNH-hydrolase domains	gnl|CDD|224748	Cell wall/membrane/envelope biogenesis	M	wt	mut	OK	18.6382	195.885	3.39367	5e-05	0.000122279	yes
Rt679_6	UDP-glucose 4-epimerase [Rhizobium leguminosarum]	517292770	COG0451	Nucleoside-diphosphate-sugar epimerase	gnl|CDD|223528	Cell wall/membrane/envelope biogenesis	M	wt	mut	OK	120.135	0	#NAME?	5e-05	0.000122279	yes
Rt780_43	glycosyl transferase family 1 [Rhizobium leguminosarum]	655325882	COG0438	Glycosyltransferase involved in cell wall bisynthesis	gnl|CDD|223515	Cell wall/membrane/envelope biogenesis	M	wt	mut	OK	8.34234	815.817	6.61165	5e-05	0.000122279	yes
Rt785_41	hypothetical protein [Rhizobium leguminosarum]	517056138	COG1376	Lipoprotein-anchoring transpeptidase ErfK/SrfK	gnl|CDD|224294	Cell wall/membrane/envelope biogenesis	M	wt	mut	OK	236.397	44.4526	-2.41087	5e-05	0.000122279	yes
Rt763_183	MULTISPECIES: 3-beta hydroxysteroid dehydrogenase [Rhizobium]	517258269	COG0451	Nucleoside-diphosphate-sugar epimerase	gnl|CDD|223528	Cell wall/membrane/envelope biogenesis	M	wt	mut	OK	14.8631	108.538	2.8684	5e-05	0.000122279	yes
Rt794_33	GDP-L-fucose synthase [Rhizobium leguminosarum]	517295071	COG0451	Nucleoside-diphosphate-sugar epimerase	gnl|CDD|223528	Cell wall/membrane/envelope biogenesis	M	wt	mut	OK	23.9323	447.956	4.22633	5e-05	0.000122279	yes
Rt623_94	chain-length determining protein [Rhizobium leguminosarum]	655325370	COG3206	Uncharacterized protein involved in exopolysaccharide biosynthesis	gnl|CDD|225747	Cell wall/membrane/envelope biogenesis	M	wt	mut	OK	110.805	27.1145	-2.03089	5e-05	0.000122279	yes
Rt787_36	MULTISPECIES: organic solvent tolerance [Rhizobium]	517258603	COG1452	LPS assembly outer membrane protein LptD (organic solvent tolerance protein OstA)	gnl|CDD|224369	Cell wall/membrane/envelope biogenesis	M	wt	mut	OK	632.19	143.219	-2.14213	5e-05	0.000122279	yes
Rt780_45	polysaccharide biosynthesis protein [Rhizobium leguminosarum]	655325884	COG1596	Periplasmic protein involved in polysaccharide export, contains SLBB domain of the beta-grasp fold	gnl|CDD|224512	Cell wall/membrane/envelope biogenesis	M	wt	mut	OK	16.2102	3846.92	7.89066	5e-05	0.000122279	yes
Rt794_35	MULTISPECIES: polysaccharide biosynthesis protein [Rhizobium]	517260060	COG3206	Uncharacterized protein involved in exopolysaccharide biosynthesis	gnl|CDD|225747	Cell wall/membrane/envelope biogenesis	M	wt	mut	OK	8.54292	46.1416	2.43327	5e-05	0.000122279	yes
Rt627_76	MULTISPECIES: polysaccharide biosynthesis protein [Rhizobium]	517055033	COG2148	Sugar transferase involved in LPS biosynthesis (colanic, teichoic acid)	gnl|CDD|225059	Cell wall/membrane/envelope biogenesis	M	wt	mut	OK	68.3725	318.227	2.21857	5e-05	0.000122279	yes
Rt780_44	glycosyl transferase [Rhizobium leguminosarum]	655325883	COG0463	Glycosyltransferase involved in cell wall bisynthesis	gnl|CDD|223539	Cell wall/membrane/envelope biogenesis	M	wt	mut	OK	9.32759	1866.73	7.6448	5e-05	0.000122279	yes
Rt669_6	MULTISPECIES: Eoxidoreductase [Rhizobium]	648496762	COG1376	Lipoprotein-anchoring transpeptidase ErfK/SrfK	gnl|CDD|224294	Cell wall/membrane/envelope biogenesis	M	wt	mut	OK	82.8642	0	#NAME?	5e-05	0.000122279	yes
Rt776_15	transglycosylase [Rhizobium leguminosarum]	655325819	COG2821	Membrane-bound lytic murein transglycosylase	gnl|CDD|225377	Cell wall/membrane/envelope biogenesis	M	wt	mut	OK	23.4819	135.06	2.52398	5e-05	0.000122279	yes
Rt620_3	glycosyl transferase [Rhizobium leguminosarum]	648496759	COG0438	Glycosyltransferase involved in cell wall bisynthesis	gnl|CDD|223515	Cell wall/membrane/envelope biogenesis	M	wt	mut	OK	19.947	1361.41	6.09279	5e-05	0.000122279	yes
Rt623_92	MULTISPECIES: glycosyl transferase [Rhizobium]	517258682	COG0438	Glycosyltransferase involved in cell wall bisynthesis	gnl|CDD|223515	Cell wall/membrane/envelope biogenesis	M	wt	mut	OK	108.974	19.9432	-2.45001	5e-05	0.000122279	yes
Rt620_9	aminotransferase [Rhizobium leguminosarum]	655324963	COG2222	Fructoselysine-6-P-deglycase FrlB and related proteins with duplicated sugar isomerase (SIS) domain	gnl|CDD|225132	Cell wall/membrane/envelope biogenesis	M	wt	mut	OK	7.14801	64.5692	3.17523	5e-05	0.000122279	yes
Rt653_44	aminotransferase [Rhizobium leguminosarum]	517058118	COG0399	dTDP-4-amino-4,6-dideoxygalactose transaminase	gnl|CDD|223476	Cell wall/membrane/envelope biogenesis	M	wt	mut	OK	110.356	15.654	-2.81756	5e-05	0.000122279	yes
Rt794_52	MULTISPECIES: aminotransferase DegT [Rhizobium]	517260049	COG0399	dTDP-4-amino-4,6-dideoxygalactose transaminase	gnl|CDD|223476	Cell wall/membrane/envelope biogenesis	M	wt	mut	OK	12.6894	84.7361	2.73936	5e-05	0.000122279	yes
Rt679_4	glycosyl transferase [Rhizobium gallicum]	648538979	COG0463	Glycosyltransferase involved in cell wall bisynthesis	gnl|CDD|223539	Cell wall/membrane/envelope biogenesis	M	wt	mut	OK	43.0241	0	#NAME?	5e-05	0.000122279	yes
Rt622_111	acetyltransferase [Rhizobium gallicum]	517259879	COG1835	Peptidoglycan/LPS O-acetylase OafA/YrhL, contains acyltransferase and SGNH-hydrolase domains	gnl|CDD|224748	Cell wall/membrane/envelope biogenesis	M	wt	mut	OK	110.789	916.245	3.04791	5e-05	0.000122279	yes
Rt768_14	MULTISPECIES: membrane protein [Rhizobium]	517256448	COG0759	Membrane-anchored protein YidD, putatitve component of membrane protein insertase Oxa1/YidC/SpoIIIJ	gnl|CDD|223830	Cell wall/membrane/envelope biogenesis	M	wt	mut	OK	123.197	1585.55	3.68595	5e-05	0.000122279	yes
Rt621_6	UDP-N-acetylmuramoyl-L-alanyl-D-glutamate synthetase [Rhizobium gallicum]	517257734	COG0771	UDP-N-acetylmuramoylalanine-D-glutamate ligase	gnl|CDD|223842	Cell wall/membrane/envelope biogenesis	M	wt	mut	OK	92.6868	22.7248	-2.02809	5e-05	0.000122279	yes
Rt793_49	MULTISPECIES: HEAT resistant agglutinin 1 protein [Rhizobium]	517054613	COG3637	Opacity protein and related surface antigens	gnl|CDD|226163	Cell wall/membrane/envelope biogenesis	M	wt	mut	OK	335.926	70.552	-2.25139	5e-05	0.000122279	yes
Rt634_19	chemotaxis protein CheD [Rhizobium leguminosarum]	655325737	COG4775	Outer membrane protein assembly factor BamA	gnl|CDD|227116	Cell wall/membrane/envelope biogenesis	M	wt	mut	OK	217.136	8.05383	-4.75278	5e-05	0.000122279	yes
Rt640_62	hypothetical protein RLEG3_02630 [Rhizobium leguminosarum bv. trifolii WSM1689]	573471115	COG0399	dTDP-4-amino-4,6-dideoxygalactose transaminase	gnl|CDD|223476	Cell wall/membrane/envelope biogenesis	M	wt	mut	OK	9.67317	275.432	4.83156	5e-05	0.000122279	yes
Rt794_34	MULTISPECIES: GDP-mannose 4,6-dehydratase [Rhizobium]	517058279	COG1089	GDP-D-mannose dehydratase	gnl|CDD|224014	Cell wall/membrane/envelope biogenesis	M	wt	mut	OK	19.8871	1207.83	5.92444	5e-05	0.000122279	yes
Rt669_3	acetyltransferase [Rhizobium gallicum]	648539001	COG1835	Peptidoglycan/LPS O-acetylase OafA/YrhL, contains acyltransferase and SGNH-hydrolase domains	gnl|CDD|224748	Cell wall/membrane/envelope biogenesis	M	wt	mut	OK	67.0909	0	#NAME?	5e-05	0.000122279	yes
Rt623_102	MULTISPECIES: acyltransferase [Rhizobium]	517258690	COG1835	Peptidoglycan/LPS O-acetylase OafA/YrhL, contains acyltransferase and SGNH-hydrolase domains	gnl|CDD|224748	Cell wall/membrane/envelope biogenesis	M	wt	mut	OK	58.0035	14.2557	-2.0246	5e-05	0.000122279	yes
Rt761_24	membrane protein [Rhizobium leguminosarum]	517053505	COG2885	Outer membrane protein OmpA and related peptidoglycan-associated (lipo)proteins	gnl|CDD|225439	Cell wall/membrane/envelope biogenesis	M	wt	mut	OK	125.403	766.271	2.61128	5e-05	0.000122279	yes
Rt625_38	glycosyl hydrolase [Rhizobium leguminosarum]	655325495	COG3757	Lyzozyme M1 (1,4-beta-N-acetylmuramidase), GH25 family	gnl|CDD|226280	Cell wall/membrane/envelope biogenesis	M	wt	mut	OK	261.756	47.2227	-2.47067	5e-05	0.000122279	yes
Rt763_137	MULTISPECIES: RNA-binding protein [Rhizobium]	517258303	COG0451	Nucleoside-diphosphate-sugar epimerase	gnl|CDD|223528	Cell wall/membrane/envelope biogenesis	M	wt	mut	OK	87.5572	0	#NAME?	5e-05	0.000122279	yes
Rt644_17	protein required for attachment to host cells [Rhizobium leguminosarum]	655326026	COG5622	Protein required for attachment to host cells	gnl|CDD|227909	Cell wall/membrane/envelope biogenesis	M	wt	mut	OK	144.512	2202.35	3.92978	5e-05	0.000122279	yes
Rt794_45	MULTISPECIES: glycosyl transferase [Rhizobium]	517260052	COG0463	Glycosyltransferase involved in cell wall bisynthesis	gnl|CDD|223539	Cell wall/membrane/envelope biogenesis	M	wt	mut	OK	9.99653	63.542	2.66821	5e-05	0.000122279	yes
Rt768_2	D-alanyl-D-alanine carboxypeptidase [Rhizobium leguminosarum]	655325470	COG1686	D-alanyl-D-alanine carboxypeptidase	gnl|CDD|224600	Cell wall/membrane/envelope biogenesis	M	wt	mut	OK	625.332	83.164	-2.91059	5e-05	0.000122279	yes
Rt623_22	membrane protein [Rhizobium leguminosarum]	517052663	COG3637	Opacity protein and related surface antigens	gnl|CDD|226163	Cell wall/membrane/envelope biogenesis	M	wt	mut	OK	5823.1	48593.9	3.06091	5e-05	0.000122279	yes
Rt792_106	peptidase M15 [Rhizobium leguminosarum]	655326629	COG1686	D-alanyl-D-alanine carboxypeptidase	gnl|CDD|224600	Cell wall/membrane/envelope biogenesis	M	wt	mut	OK	190.517	44.5839	-2.09533	5e-05	0.000122279	yes
Rt768_57	hypothetical protein [Rhizobium leguminosarum]	655325444	COG0797	Rare lipoprotein A, peptidoglycan hydrolase digesting naked glycans, contains C-terminal SPOR domain	gnl|CDD|223868	Cell wall/membrane/envelope biogenesis	M	wt	mut	OK	394.583	62.5593	-2.65703	5e-05	0.000122279	yes
Rt662_15	MULTISPECIES: membrane protein [Rhizobium]	517256841	COG0795	Lipopolysaccharide export LptBFGC system, permease protein LptF	gnl|CDD|223866	Cell wall/membrane/envelope biogenesis \ Cell motility	MN	wt	mut	OK	73.5941	411.281	2.48246	5e-05	0.000122279	yes
Rt628_100	hemolysin secretion protein D [Rhizobium leguminosarum]	655325638	COG0845	Multidrug efflux pump subunit AcrA (membrane-fusion protein)	gnl|CDD|223914	Cell wall/membrane/envelope biogenesis \ Defense mechanisms	MV	wt	mut	OK	21.3036	337.588	3.98609	5e-05	0.000122279	yes
Rt770_15	hemolysin secretion protein D [Rhizobium leguminosarum]	517056404	COG0845	Multidrug efflux pump subunit AcrA (membrane-fusion protein)	gnl|CDD|223914	Cell wall/membrane/envelope biogenesis \ Defense mechanisms	MV	wt	mut	OK	13.325	208.643	3.96883	5e-05	0.000122279	yes
Rt761_106	RND transporter [Rhizobium leguminosarum]	655324727	COG0845	Multidrug efflux pump subunit AcrA (membrane-fusion protein)	gnl|CDD|223914	Cell wall/membrane/envelope biogenesis \ Defense mechanisms	MV	wt	mut	OK	62.2708	254.924	2.03344	5e-05	0.000122279	yes
Rt626_97	secretion protein HylD [Rhizobium leguminosarum]	655324538	COG0845	Multidrug efflux pump subunit AcrA (membrane-fusion protein)	gnl|CDD|223914	Cell wall/membrane/envelope biogenesis \ Defense mechanisms	MV	wt	mut	OK	62.5754	323.281	2.36912	5e-05	0.000122279	yes
Rt617_22	acriflavin resistance protein [Rhizobium leguminosarum]	517057089	COG0845	Multidrug efflux pump subunit AcrA (membrane-fusion protein)	gnl|CDD|223914	Cell wall/membrane/envelope biogenesis \ Defense mechanisms	MV	wt	mut	OK	21.7078	183.961	3.08312	5e-05	0.000122279	yes
Rt617_21	hemolysin secretion protein D [Rhizobium leguminosarum]	517057088	COG0845	Multidrug efflux pump subunit AcrA (membrane-fusion protein)	gnl|CDD|223914	Cell wall/membrane/envelope biogenesis \ Defense mechanisms	MV	wt	mut	OK	14.7245	95.7599	2.70121	5e-05	0.000122279	yes
Rt634_6	flagellar P-ring protein FlgI [Rhizobium leguminosarum]	653791811	COG1706	Flagellar basal body P-ring protein FlgI	gnl|CDD|224620	Cell motility	N	wt	mut	OK	150.252	13.5044	-3.47588	5e-05	0.000122279	yes
Rt634_5	flagellar basal body P-ring biosynthesis protein FlgA [Rhizobium leguminosarum]	655325746	COG1261	Flagella basal body P-ring formation protein FlgA	gnl|CDD|224181	Cell motility	N	wt	mut	OK	190.131	17.5412	-3.43817	5e-05	0.000122279	yes
Rt634_10	MULTISPECIES: flagellar biosynthesis protein FliP [Rhizobium]	517055998	COG1338	Flagellar biosynthetic protein FliP	gnl|CDD|224257	Cell motility	N	wt	mut	OK	387.142	93.8391	-2.0446	5e-05	0.000122279	yes
Rt628_13	flagellar biosynthesis protein FlhB [Rhizobium leguminosarum]	648496874	COG1377	Flagellar biosynthesis protein FlhB	gnl|CDD|224295	Cell motility	N	wt	mut	OK	108.489	25.9321	-2.06474	5e-05	0.000122279	yes
Rt634_23	flagellar hook-associated protein FlgK [Rhizobium leguminosarum]	517056010	COG1256	Flagellar hook-associated protein FlgK	gnl|CDD|224176	Cell motility	N	wt	mut	OK	458.3	52.7145	-3.12002	5e-05	0.000122279	yes
Rt628_12	MULTISPECIES: flagellar motor switch protein FliG [Rhizobium]	489641080	COG1536	Flagellar motor switch protein FliG	gnl|CDD|224453	Cell motility	N	wt	mut	OK	251.109	38.1855	-2.71722	5e-05	0.000122279	yes
Rt621_44	MULTISPECIES: chromosome partitioning protein ParA [Rhizobium]	517054079	COG1192	Cellulose biosynthesis protein BcsQ	gnl|CDD|224113	Cell motility	N	wt	mut	OK	98.7816	17.4586	-2.50031	5e-05	0.000122279	yes
Rt628_9	flagellar motor switch protein FliM [Rhizobium leguminosarum]	655325753	COG1868	Flagellar motor switch protein FliM	gnl|CDD|224781	Cell motility	N	wt	mut	OK	245.379	38.9327	-2.65596	5e-05	0.000122279	yes
Rt634_17	flagellar motor protein MotB [Rhizobium leguminosarum]	655325739	COG1360	Flagellar motor protein MotB	gnl|CDD|224279	Cell motility	N	wt	mut	OK	165.867	10.1883	-4.02504	5e-05	0.000122279	yes
Rt634_24	MULTISPECIES: flagellar hook-associated protein FlgL [Rhizobium]	517056011	COG1344	Flagellin and related hook-associated protein FlgL	gnl|CDD|224263	Cell motility	N	wt	mut	OK	379.316	51.9227	-2.86896	5e-05	0.000122279	yes
Rt628_7	flagellar basal body rod protein FlgF [Rhizobium leguminosarum]	655325752	COG4786	Flagellar basal body rod protein FlgG	gnl|CDD|227125	Cell motility	N	wt	mut	OK	123.088	23.1658	-2.40963	5e-05	0.000122279	yes
Rt634_13	flagellin [Rhizobium leguminosarum]	517056001	COG1344	Flagellin and related hook-associated protein FlgL	gnl|CDD|224263	Cell motility	N	wt	mut	OK	4790.69	197.314	-4.60167	5e-05	0.000122279	yes
Rt634_8	flagellar L-ring protein FlgH [Rhizobium leguminosarum]	655325744	COG2063	Flagellar basal body L-ring protein FlgH	gnl|CDD|224974	Cell motility	N	wt	mut	OK	139.222	14.8862	-3.22534	5e-05	0.000122279	yes
Rt634_27	flagellar basal body rod modification protein FlgD [Rhizobium leguminosarum]	655325736	COG1843	Flagellar hook assembly protein FlgD	gnl|CDD|224756	Cell motility	N	wt	mut	OK	784.621	74.7685	-3.39149	5e-05	0.000122279	yes
Rt634_4	flagellar basal-body rod protein FlgG [Rhizobium leguminosarum]	655325747	COG4786	Flagellar basal body rod protein FlgG	gnl|CDD|227125	Cell motility	N	wt	mut	OK	136.407	6.22706	-4.45322	5e-05	0.000122279	yes
Rt634_15	MULTISPECIES: flagellin [Rhizobium]	517056003	COG1344	Flagellin and related hook-associated protein FlgL	gnl|CDD|224263	Cell motility	N	wt	mut	OK	218.067	14.9759	-3.86406	5e-05	0.000122279	yes
Rt634_22	flagellar hook protein FlgE [Rhizobium leguminosarum]	517056009	COG1749	Flagellar hook protein FlgE	gnl|CDD|224663	Cell motility	N	wt	mut	OK	1129.94	153.603	-2.87897	5e-05	0.000122279	yes
Rt634_12	flagellin [Rhizobium leguminosarum]	517056000	COG1344	Flagellin and related hook-associated protein FlgL	gnl|CDD|224263	Cell motility	N	wt	mut	OK	11660	1338.59	-3.12277	5e-05	0.000122279	yes
Rt625_40	flagellar basal body rod protein [Rhizobium leguminosarum]	655325497	COG1558	Flagellar basal body rod protein FlgC	gnl|CDD|224474	Cell motility	N	wt	mut	OK	131.311	1003.05	2.93333	5e-05	0.000122279	yes
Rt638_10	MULTISPECIES: flagellin [Rhizobium]	517055329	COG1344	Flagellin and related hook-associated protein FlgL	gnl|CDD|224263	Cell motility	N	wt	mut	OK	242.351	28.8634	-3.06978	5e-05	0.000122279	yes
Rt634_14	flagellin [Rhizobium leguminosarum]	517056002	COG1344	Flagellin and related hook-associated protein FlgL	gnl|CDD|224263	Cell motility	N	wt	mut	OK	591.784	19.0617	-4.95632	5e-05	0.000122279	yes
Rt634_26	MULTISPECIES: flagellar biosynthesis repressor FlbT [Rhizobium]	517056012	COG5443	Flagellar biosynthesis regulator FlbT	gnl|CDD|227730	Cell motility	N	wt	mut	OK	755.243	79.5422	-3.24715	5e-05	0.000122279	yes
Rt628_23	MULTISPECIES: chemotaxis protein [Rhizobium]	648538831	COG1352	Methylase of chemotaxis methyl-accepting proteins	gnl|CDD|224271	Cell motility \ Signal transduction mechanisms	NT	wt	mut	OK	168.111	34.8187	-2.27149	5e-05	0.000122279	yes
Rt651_28	chemotaxis protein [Rhizobium leguminosarum]	517057052	COG0840	Methyl-accepting chemotaxis protein	gnl|CDD|223910	Cell motility \ Signal transduction mechanisms	NT	wt	mut	OK	2.7771	12.1622	2.13075	5e-05	0.000122279	yes
Rt617_17	chemotaxis protein [Rhizobium leguminosarum]	517057084	COG0840	Methyl-accepting chemotaxis protein	gnl|CDD|223910	Cell motility \ Signal transduction mechanisms	NT	wt	mut	OK	175.267	40.9909	-2.09618	5e-05	0.000122279	yes
Rt628_28	chemotaxis protein [Rhizobium leguminosarum]	655325758	COG0840	Methyl-accepting chemotaxis protein	gnl|CDD|223910	Cell motility \ Signal transduction mechanisms	NT	wt	mut	OK	147.674	34.7519	-2.08726	5e-05	0.000122279	yes
Rt628_25	MULTISPECIES: chemotaxis protein CheA [Rhizobium]	517055976	COG0643	Chemotaxis protein histidine kinase CheA	gnl|CDD|223716	Cell motility \ Signal transduction mechanisms	NT	wt	mut	OK	253.342	36.5415	-2.79348	5e-05	0.000122279	yes
Rt628_22	MULTISPECIES: chemotaxis protein [Rhizobium]	517257005	COG2201	Chemotaxis response regulator CheB, contains REC and protein-glutamate methylesterase domains	gnl|CDD|225111	Cell motility \ Signal transduction mechanisms	NT	wt	mut	OK	171.3	20.9607	-3.03077	5e-05	0.000122279	yes
Rt761_94	chemotaxis protein [Rhizobium leguminosarum]	655324735	COG0840	Methyl-accepting chemotaxis protein	gnl|CDD|223910	Cell motility \ Signal transduction mechanisms	NT	wt	mut	OK	297.958	19.0654	-3.96608	5e-05	0.000122279	yes
Rt792_47	chemotaxis protein [Rhizobium leguminosarum]	517056212	COG0840	Methyl-accepting chemotaxis protein	gnl|CDD|223910	Cell motility \ Signal transduction mechanisms	NT	wt	mut	OK	321.338	53.4805	-2.58701	5e-05	0.000122279	yes
Rt647_8	chemotaxis protein [Rhizobium gallicum]	517258945	COG0840	Methyl-accepting chemotaxis protein	gnl|CDD|223910	Cell motility \ Signal transduction mechanisms	NT	wt	mut	OK	57.5482	4.58067	-3.65114	5e-05	0.000122279	yes
Rt617_33	chemotaxis protein [Rhizobium leguminosarum]	648496968	COG0840	Methyl-accepting chemotaxis protein	gnl|CDD|223910	Cell motility \ Signal transduction mechanisms	NT	wt	mut	OK	65.9988	7.80575	-3.07983	5e-05	0.000122279	yes
Rt792_70	chemotaxis protein [Rhizobium leguminosarum]	655326650	COG0840	Methyl-accepting chemotaxis protein	gnl|CDD|223910	Cell motility \ Signal transduction mechanisms	NT	wt	mut	OK	259.259	31.8462	-3.0252	5e-05	0.000122279	yes
Rt647_34	MULTISPECIES: methyl-accepting chemotaxis protein [Rhizobium]	517258925	COG0840	Methyl-accepting chemotaxis protein	gnl|CDD|223910	Cell motility \ Signal transduction mechanisms	NT	wt	mut	OK	120.24	25.27	-2.25042	5e-05	0.000122279	yes
Rt615_84	chemotaxis protein [Rhizobium leguminosarum]	655323275	COG0840	Methyl-accepting chemotaxis protein	gnl|CDD|223910	Cell motility \ Signal transduction mechanisms	NT	wt	mut	OK	157.624	33.2769	-2.24389	5e-05	0.000122279	yes
Rt762_37	MULTISPECIES: chemotaxis protein [Rhizobium]	517058033	COG0840	Methyl-accepting chemotaxis protein	gnl|CDD|223910	Cell motility \ Signal transduction mechanisms	NT	wt	mut	OK	114.842	20.7834	-2.46615	5e-05	0.000122279	yes
Rt774_2	methyl-accepting chemotaxis protein [Rhizobium leguminosarum]	517056900	COG0840	Methyl-accepting chemotaxis protein	gnl|CDD|223910	Cell motility \ Signal transduction mechanisms	NT	wt	mut	OK	221.986	47.3766	-2.22822	5e-05	0.000122279	yes
Rt628_6	ATP synthase [Rhizobium leguminosarum]	655325751	COG1157	Flagellar biosynthesis/type III secretory pathway ATPase	gnl|CDD|224079	Cell motility \ Intracellular trafficking, secretion, and vesicular transport	NU	wt	mut	OK	66.8541	8.45161	-2.98372	5e-05	0.000122279	yes
Rt628_18	MULTISPECIES: flagellar M-ring protein FliF [Rhizobium]	517055979	COG1766	Flagellar biosynthesis/type III secretory pathway M-ring protein FliF/YscJ	gnl|CDD|224680	Cell motility \ Intracellular trafficking, secretion, and vesicular transport	NU	wt	mut	OK	213.673	16.4861	-3.69609	5e-05	0.000122279	yes
Rt628_11	flagellar motor switch protein FliN [Rhizobium leguminosarum]	516732599	COG1886	Flagellar motor switch/type III secretory pathway protein FliN	gnl|CDD|224798	Cell motility \ Intracellular trafficking, secretion, and vesicular transport	NU	wt	mut	OK	585.04	24.4619	-4.57992	5e-05	0.000122279	yes
Rt627_109	hypothetical protein [Rhizobium gallicum]	648539190	COG3188	Outer membrane usher protein FimD/PapC	gnl|CDD|225729	Cell motility \ Extracellular structures	NW	wt	mut	OK	61.2751	604.712	3.30287	5e-05	0.000122279	yes
Rt648_13	transglutaminase [Rhizobium leguminosarum]	655325611	COG1305	Transglutaminase-like enzyme, putative cysteine protease	gnl|CDD|224224	Posttranslational modification, protein turnover, chaperones	O	wt	mut	OK	10.7137	49.2721	2.20132	5e-05	0.000122279	yes
Rt623_12	MULTISPECIES: beta-aryl ether-cleaving enzyme [Rhizobium]	517258619	COG0625	Glutathione S-transferase	gnl|CDD|223698	Posttranslational modification, protein turnover, chaperones	O	wt	mut	OK	896.399	205.468	-2.12523	5e-05	0.000122279	yes
Rt657_42	heat shock protein Hsp20 [Rhizobium leguminosarum]	489679600	COG0071	Molecular chaperone IbpA, HSP20 family	gnl|CDD|223149	Posttranslational modification, protein turnover, chaperones	O	wt	mut	OK	150.265	2808.41	4.22417	5e-05	0.000122279	yes
Rt794_121	protein-L-isoaspartate O-methyltransferase [Rhizobium leguminosarum]	655324025	COG2518	Protein-L-isoaspartate O-methyltransferase	gnl|CDD|225316	Posttranslational modification, protein turnover, chaperones	O	wt	mut	OK	14.9581	116.787	2.96487	5e-05	0.000122279	yes
Rt793_180	MULTISPECIES: heat shock protein IbpA [Rhizobium]	489638438	COG0071	Molecular chaperone IbpA, HSP20 family	gnl|CDD|223149	Posttranslational modification, protein turnover, chaperones	O	wt	mut	OK	1415.79	35717.1	4.65693	5e-05	0.000122279	yes
Rt615_90	MULTISPECIES: molecular chaperone Hsp33 [Rhizobium]	517055831	COG1281	Redox-regulated molecular chaperone, HSP33 family	gnl|CDD|224200	Posttranslational modification, protein turnover, chaperones	O	wt	mut	OK	147.529	793.278	2.42682	5e-05	0.000122279	yes
Rt630_25	methionine sulfoxide reductase B [Rhizobium leguminosarum]	517052434	COG0229	Peptide methionine sulfoxide reductase MsrB	gnl|CDD|223307	Posttranslational modification, protein turnover, chaperones	O	wt	mut	OK	143.395	611.518	2.0924	5e-05	0.000122279	yes
Rt619_141	glutathione S-transferase [Rhizobium leguminosarum]	655323680	COG0625	Glutathione S-transferase	gnl|CDD|223698	Posttranslational modification, protein turnover, chaperones	O	wt	mut	OK	13.3504	249.151	4.22207	5e-05	0.000122279	yes
Rt665_14	MULTISPECIES: isoprenylcysteine carboxyl methyltransferase [Rhizobium]	517257530	COG2020	Protein-S-isoprenylcysteine O-methyltransferase Ste14	gnl|CDD|224931	Posttranslational modification, protein turnover, chaperones	O	wt	mut	OK	86.6271	589.962	2.76773	5e-05	0.000122279	yes
Rt669_8	MULTISPECIES: farnesyl cysteine carboxyl-methyltransferase [Rhizobium]	517054562	COG2020	Protein-S-isoprenylcysteine O-methyltransferase Ste14	gnl|CDD|224931	Posttranslational modification, protein turnover, chaperones	O	wt	mut	OK	326.365	0	#NAME?	5e-05	0.000122279	yes
Rt763_7	MULTISPECIES: dehydrogenase [Rhizobium]	648496557	COG0465	ATP-dependent Zn proteases	gnl|CDD|223541	Posttranslational modification, protein turnover, chaperones	O	wt	mut	OK	85.0792	1161.18	3.77064	5e-05	0.000122279	yes
Rt770_44	molecular chaperone Hsp20 [Rhizobium leguminosarum]	517056376	COG0071	Molecular chaperone IbpA, HSP20 family	gnl|CDD|223149	Posttranslational modification, protein turnover, chaperones	O	wt	mut	OK	75.075	892.72	3.5718	5e-05	0.000122279	yes
Rt640_36	peptidase S49 [Rhizobium leguminosarum]	653808119	COG0616	Periplasmic serine protease, ClpP class	gnl|CDD|223689	Posttranslational modification, protein turnover, chaperones	O	wt	mut	OK	15.7679	651.533	5.36877	5e-05	0.000122279	yes
Rt614_70	molecular chaperone DnaJ [Rhizobium gallicum]	517260179	COG0484	DnaJ-class molecular chaperone with C-terminal Zn finger domain	gnl|CDD|223560	Posttranslational modification, protein turnover, chaperones	O	wt	mut	OK	51.6787	220.345	2.09213	5e-05	0.000122279	yes
Rt770_45	molecular chaperone Hsp20 [Rhizobium leguminosarum]	517056375	COG0071	Molecular chaperone IbpA, HSP20 family	gnl|CDD|223149	Posttranslational modification, protein turnover, chaperones	O	wt	mut	OK	73.6269	1062.36	3.8509	5e-05	0.000122279	yes
Rt614_84	hypothetical protein [Rhizobium gallicum]	517260169	COG0225	Peptide methionine sulfoxide reductase MsrA	gnl|CDD|223303	Posttranslational modification, protein turnover, chaperones	O	wt	mut	OK	281.423	2820.56	3.32517	5e-05	0.000122279	yes
Rt766_4	peroxiredoxin [Rhizobium leguminosarum]	655323622	COG1225	Peroxiredoxin	gnl|CDD|224146	Posttranslational modification, protein turnover, chaperones	O	wt	mut	OK	25.8517	131.076	2.34207	5e-05	0.000122279	yes
Rt673_17	MULTISPECIES: molecular chaperone DnaK [Rhizobium]	517055468	COG0443	Molecular chaperone DnaK (HSP70)	gnl|CDD|223520	Posttranslational modification, protein turnover, chaperones	O	wt	mut	OK	751.246	4222.96	2.4909	5e-05	0.000122279	yes
Rt780_32	MULTISPECIES: peroxiredoxin [Rhizobium]	517052329	COG1225	Peroxiredoxin	gnl|CDD|224146	Posttranslational modification, protein turnover, chaperones	O	wt	mut	OK	95.8574	445.395	2.21612	5e-05	0.000122279	yes
Rt631_2	ATPase AAA [Rhizobium gallicum]	517259254	COG0542	ATP-dependent Clp protease ATP-binding subunit ClpA	gnl|CDD|223616	Posttranslational modification, protein turnover, chaperones	O	wt	mut	OK	227.58	2111.71	3.21397	5e-05	0.000122279	yes
Rt780_51	serine protease [Rhizobium leguminosarum]	655325890	COG0265	Periplasmic serine protease, S1-C subfamily, contain C-terminal PDZ domain	gnl|CDD|223343	Posttranslational modification, protein turnover, chaperones	O	wt	mut	OK	11.5055	2259.65	7.61763	5e-05	0.000122279	yes
Rt780_2	glutathione S-transferase [Rhizobium leguminosarum]	655325856	COG0625	Glutathione S-transferase	gnl|CDD|223698	Posttranslational modification, protein turnover, chaperones	O	wt	mut	OK	567.971	55.9864	-3.34267	5e-05	0.000122279	yes
Rt630_15	MULTISPECIES: cysteine desufuration protein SufE [Rhizobium]	517257427	COG2166	Sulfur transfer protein SufE, Fe-S center assembly	gnl|CDD|225077	Posttranslational modification, protein turnover, chaperones	O	wt	mut	OK	204.998	1523.18	2.8934	5e-05	0.000122279	yes
Rt631_11	MULTISPECIES: glutaredoxin [Rhizobium]	499972965	COG0695	Glutaredoxin	gnl|CDD|223767	Posttranslational modification, protein turnover, chaperones	O	wt	mut	OK	224.906	2035.56	3.17803	5e-05	0.000122279	yes
Rt648_19	MULTISPECIES: molecular chaperone GroEL [Rhizobium]	517052470	COG0459	Chaperonin GroEL (HSP60 family)	gnl|CDD|223535	Posttranslational modification, protein turnover, chaperones	O	wt	mut	OK	6.04839	89.0805	3.88049	5e-05	0.000122279	yes
Rt780_109	hypothetical protein [Rhizobium leguminosarum]	517052260	COG2135	Putative SOS response-associated peptidase YedK	gnl|CDD|225046	Posttranslational modification, protein turnover, chaperones	O	wt	mut	OK	60.5931	528.202	3.12386	5e-05	0.000122279	yes
Rt766_49	MULTISPECIES: DNA-binding protein [Rhizobium]	517053188	COG3785	Heat shock protein HspQ	gnl|CDD|226308	Posttranslational modification, protein turnover, chaperones	O	wt	mut	OK	3084.57	88401.2	4.84093	5e-05	0.000122279	yes
Rt763_55	serine protease [Rhizobium leguminosarum]	655324897	COG0265	Periplasmic serine protease, S1-C subfamily, contain C-terminal PDZ domain	gnl|CDD|223343	Posttranslational modification, protein turnover, chaperones	O	wt	mut	OK	68.0335	407.504	2.5825	5e-05	0.000122279	yes
Rt645_35	thioredoxin [Rhizobium leguminosarum]	655325813	COG3118	Negative regulator of GroEL, contains thioredoxin-like and TPR-like domains	gnl|CDD|225660	Posttranslational modification, protein turnover, chaperones	O	wt	mut	OK	2694.4	11439.7	2.08601	5e-05	0.000122279	yes
Rt638_14	peptidase [Rhizobium leguminosarum]	655325830	COG0501	Zn-dependent protease with chaperone function	gnl|CDD|223575	Posttranslational modification, protein turnover, chaperones	O	wt	mut	OK	150.344	912.834	2.60208	5e-05	0.000122279	yes
Rt763_8	hypothetical protein [Rhizobium leguminosarum]	653808726	COG1281	Redox-regulated molecular chaperone, HSP33 family	gnl|CDD|224200	Posttranslational modification, protein turnover, chaperones	O	wt	mut	OK	44.184	238.425	2.43194	5e-05	0.000122279	yes
Rt767_11	glutathione ABC transporter ATP-binding protein [Rhizobium leguminosarum]	517056986	COG1123	ABC-type glutathione transport system ATPase component, contains duplicated ATPase domain	gnl|CDD|224048	Posttranslational modification, protein turnover, chaperones	O	wt	mut	OK	28.766	7.14233	-2.0099	5e-05	0.000122279	yes
Rt648_26	signal protein PDZ [Rhizobium leguminosarum]	655325617	COG0265	Periplasmic serine protease, S1-C subfamily, contain C-terminal PDZ domain	gnl|CDD|223343	Posttranslational modification, protein turnover, chaperones	O	wt	mut	OK	129.719	2923.57	4.49428	5e-05	0.000122279	yes
Rt783_29	ABC transporter ATP-binding protein [Rhizobium leguminosarum]	655324315	COG1123	ABC-type glutathione transport system ATPase component, contains duplicated ATPase domain	gnl|CDD|224048	Posttranslational modification, protein turnover, chaperones	O	wt	mut	OK	21.9764	174.726	2.99107	5e-05	0.000122279	yes
Rt768_13	nitrogen-fixing protein NifU [Rhizobium gallicum]	517256447	COG0822	NifU homolog involved in Fe-S cluster formation	gnl|CDD|223892	Posttranslational modification, protein turnover, chaperones	O	wt	mut	OK	180.935	2834.92	3.96977	5e-05	0.000122279	yes
Rt620_79	urease accessory protein UreD [Rhizobium leguminosarum]	655324999	COG0829	Urease accessory protein UreH	gnl|CDD|223899	Posttranslational modification, protein turnover, chaperones	O	wt	mut	OK	10.6309	51.0211	2.26284	5e-05	0.000122279	yes
Rt648_49	serine peptidase [Rhizobium leguminosarum]	517052496	COG0265	Periplasmic serine protease, S1-C subfamily, contain C-terminal PDZ domain	gnl|CDD|223343	Posttranslational modification, protein turnover, chaperones	O	wt	mut	OK	227.035	17502.3	6.26849	5e-05	0.000122279	yes
Rt634_11	glycosyl transferase [Rhizobium leguminosarum]	655325743	COG3914	Predicted O-linked N-acetylglucosamine transferase, SPINDLY family	gnl|CDD|226428	Posttranslational modification, protein turnover, chaperones	O	wt	mut	OK	216.242	25.172	-3.10276	5e-05	0.000122279	yes
Rt644_53	MULTISPECIES: CpaA pilus assembly protein [Rhizobium]	517258522	COG4960	Flp pilus assembly protein, protease CpaA	gnl|CDD|227295	Posttranslational modification, protein turnover, chaperones \ Signal transduction mechanisms	OT	wt	mut	OK	24.8106	1639.24	6.04593	5e-05	0.000122279	yes
Rt620_121	hemin ABC transporter substrate-binding protein [Rhizobium gallicum]	517258033	COG4558	ABC-type hemin transport system, periplasmic component	gnl|CDD|226928	Inorganic ion transport and metabolism	P	wt	mut	OK	332.314	80.0012	-2.05445	5e-05	0.000122279	yes
Rt644_59	magnesium transporter [Rhizobium leguminosarum]	655326042	COG2239	Mg/Co/Ni transporter MgtE (contains CBS domain)	gnl|CDD|225148	Inorganic ion transport and metabolism	P	wt	mut	OK	62.4833	1045.77	4.06496	5e-05	0.000122279	yes
Rt792_154	MULTISPECIES: alkylhydroperoxidase [Rhizobium]	517260447	COG2128	Alkylhydroperoxidase family enzyme, contains CxxC motif	gnl|CDD|225039	Inorganic ion transport and metabolism	P	wt	mut	OK	19.1422	119.329	2.64012	5e-05	0.000122279	yes
Rt620_122	iron transporter [Rhizobium gallicum]	517258032	COG3720	Putative heme degradation protein	gnl|CDD|226243	Inorganic ion transport and metabolism	P	wt	mut	OK	309.743	54.3601	-2.51045	5e-05	0.000122279	yes
Rt618_110	iron reductase [Rhizobium leguminosarum]	517056735	COG4114	Ferric iron reductase protein FhuF, involved in iron transport	gnl|CDD|226599	Inorganic ion transport and metabolism	P	wt	mut	OK	74.2544	17.1958	-2.11042	5e-05	0.000122279	yes
Rt687_4	hypothetical protein [Rhizobium etli]	501459323	COG1513	Cyanate lyase	gnl|CDD|224430	Inorganic ion transport and metabolism	P	wt	mut	OK	111.24	859.526	2.94986	5e-05	0.000122279	yes
Rt620_120	iron ABC transporter [Rhizobium gallicum]	648538992	COG0609	ABC-type Fe3+-siderophore transport system, permease component	gnl|CDD|223682	Inorganic ion transport and metabolism	P	wt	mut	OK	77.6238	18.7923	-2.04636	5e-05	0.000122279	yes
Rt620_63	3-prime-5-prime-bisphosphate nucleotidase [Rhizobium gallicum]	517258070	COG1218	3'-Phosphoadenosine 5'-phosphosulfate (PAPS) 3'-phosphatase	gnl|CDD|224139	Inorganic ion transport and metabolism	P	wt	mut	OK	152.381	681.684	2.16142	5e-05	0.000122279	yes
Rt617_43	MULTISPECIES: nitrate ABC transporter substrate-binding protein [Rhizobium]	517057109	COG0715	ABC-type nitrate/sulfonate/bicarbonate transport system, periplasmic component	gnl|CDD|223787	Inorganic ion transport and metabolism	P	wt	mut	OK	19.7654	735.701	5.21807	5e-05	0.000122279	yes
Rt617_45	MULTISPECIES: ABC transporter permease [Rhizobium]	489645434	COG0600	ABC-type nitrate/sulfonate/bicarbonate transport system, permease component	gnl|CDD|223673	Inorganic ion transport and metabolism	P	wt	mut	OK	17.6127	585.14	5.05409	5e-05	0.000122279	yes
Rt627_78	myristoyl transferase [Rhizobium leguminosarum]	517055031	COG0715	ABC-type nitrate/sulfonate/bicarbonate transport system, periplasmic component	gnl|CDD|223787	Inorganic ion transport and metabolism	P	wt	mut	OK	699.379	141.332	-2.30699	5e-05	0.000122279	yes
Rt782_110	MULTISPECIES: ammonia channel protein [Rhizobium]	517259454	COG0004	Ammonia channel protein AmtB	gnl|CDD|223083	Inorganic ion transport and metabolism	P	wt	mut	OK	86.7115	404.451	2.22167	5e-05	0.000122279	yes
Rt792_186	peroxidase [Rhizobium gallicum]	648539358	COG2837	Periplasmic deferrochelatase/peroxidase EfeB	gnl|CDD|225393	Inorganic ion transport and metabolism	P	wt	mut	OK	32.4008	342.365	3.40143	5e-05	0.000122279	yes
Rt763_128	MULTISPECIES: polysaccharidase [Rhizobium]	517258311	COG3420	Nitrous oxidase accessory protein NosD, contains tandem CASH domains	gnl|CDD|225954	Inorganic ion transport and metabolism	P	wt	mut	OK	28.5015	0	#NAME?	5e-05	0.000122279	yes
Rt762_96	bicarbonate-binding protein [Rhizobium leguminosarum]	655324090	COG0715	ABC-type nitrate/sulfonate/bicarbonate transport system, periplasmic component	gnl|CDD|223787	Inorganic ion transport and metabolism	P	wt	mut	OK	10.4331	96.9875	3.21663	5e-05	0.000122279	yes
Rt785_28	inorganic phosphate transporter [Rhizobium leguminosarum]	655326696	COG0306	Phosphate/sulfate permease	gnl|CDD|223383	Inorganic ion transport and metabolism	P	wt	mut	OK	70.0754	281.503	2.00617	5e-05	0.000122279	yes
Rt792_37	MULTISPECIES: manganese transporter [Rhizobium]	517056201	COG1914	Mn2+ and Fe2+ transporters of the NRAMP family	gnl|CDD|224826	Inorganic ion transport and metabolism	P	wt	mut	OK	6513.85	1161.06	-2.48807	5e-05	0.000122279	yes
Rt763_117	sodium:proton antiporter [Rhizobium gallicum]	648539032	COG0025	NhaP-type Na+/H+ or K+/H+ antiporter	gnl|CDD|223104	Inorganic ion transport and metabolism	P	wt	mut	OK	37.6677	0	#NAME?	5e-05	0.000122279	yes
Rt762_94	MULTISPECIES: nitrate ABC transporter ATP-binding protein [Rhizobium]	517057976	COG1116	ABC-type nitrate/sulfonate/bicarbonate transport system, ATPase component	gnl|CDD|224041	Inorganic ion transport and metabolism	P	wt	mut	OK	24.4455	165.207	2.75663	5e-05	0.000122279	yes
Rt629_74	major facilitator transporter [Rhizobium leguminosarum]	655323859	COG2223	Nitrate/nitrite transporter NarK	gnl|CDD|225133	Inorganic ion transport and metabolism	P	wt	mut	OK	30.9247	1968.04	5.99186	5e-05	0.000122279	yes
Rt624_43	MULTISPECIES: cation transporter [Rhizobium]	648538959	COG0053	Divalent metal cation (Fe/Co/Zn/Cd) transporter	gnl|CDD|223131	Inorganic ion transport and metabolism	P	wt	mut	OK	7.8103	129.061	4.04653	5e-05	0.000122279	yes
Rt624_39	cation transporter [Rhizobium leguminosarum]	655324647	COG1629	Outer membrane receptor proteins, mostly Fe transport	gnl|CDD|224544	Inorganic ion transport and metabolism	P	wt	mut	OK	87.4861	9.32291	-3.2302	5e-05	0.000122279	yes
Rt657_164	membrane protein [Rhizobium gallicum]	517259115	COG1633	Rubrerythrin	gnl|CDD|224548	Inorganic ion transport and metabolism	P	wt	mut	OK	196.375	971.39	2.30644	5e-05	0.000122279	yes
Rt762_95	bicarbonate ABC transporter permease [Rhizobium leguminosarum]	655324091	COG0600	ABC-type nitrate/sulfonate/bicarbonate transport system, permease component	gnl|CDD|223673	Inorganic ion transport and metabolism	P	wt	mut	OK	6.53937	128.175	4.29282	5e-05	0.000122279	yes
Rt657_165	globin [Rhizobium gallicum]	517259116	COG2346	Truncated hemoglobin YjbI	gnl|CDD|225223	Inorganic ion transport and metabolism	P	wt	mut	OK	89.7898	830.254	3.20893	5e-05	0.000122279	yes
Rt618_112	ligand-gated channel [Rhizobium leguminosarum]	517056734	COG1629	Outer membrane receptor proteins, mostly Fe transport	gnl|CDD|224544	Inorganic ion transport and metabolism	P	wt	mut	OK	255.151	33.431	-2.93209	5e-05	0.000122279	yes
Rt626_5	MULTISPECIES: zinc transporter [Rhizobium]	648538923	COG4531	ABC-type Zn2+ transport system, periplasmic component/surface adhesin	gnl|CDD|226908	Inorganic ion transport and metabolism	P	wt	mut	OK	13.5766	61.4058	2.17725	5e-05	0.000122279	yes
Rt626_8	MULTISPECIES: membrane protein [Rhizobium]	517257642	COG5455	Periplasmic regulator RcnB of Ni and Co efflux	gnl|CDD|227742	Inorganic ion transport and metabolism	P	wt	mut	OK	182.766	6013.06	5.04003	5e-05	0.000122279	yes
Rt618_111	ligand-gated channel [Rhizobium leguminosarum]	517056734	COG1629	Outer membrane receptor proteins, mostly Fe transport	gnl|CDD|224544	Inorganic ion transport and metabolism	P	wt	mut	OK	273.082	30.763	-3.15006	5e-05	0.000122279	yes
Rt768_34	MULTISPECIES: membrane protein [Rhizobium]	517256466	COG3712	Periplasmic ferric-dicitrate binding protein FerR, regulates iron transport through sigma-19	gnl|CDD|226235	Inorganic ion transport and metabolism \ Signal transduction mechanisms	PT	wt	mut	OK	56.9759	322.419	2.50051	5e-05	0.000122279	yes
Rt618_103	peptide synthetase [Rhizobium leguminosarum]	648496933	COG1020	Non-ribosomal peptide synthetase component F	gnl|CDD|223951	Secondary metabolites biosynthesis, transport and catabolism	Q	wt	mut	OK	64.7337	5.32604	-3.60338	5e-05	0.000122279	yes
Rt763_94	MULTISPECIES: lactoylglutathione lyase [Rhizobium]	517258342	COG0346	Catechol 2,3-dioxygenase or other lactoylglutathione lyase family enzyme	gnl|CDD|223423	Secondary metabolites biosynthesis, transport and catabolism	Q	wt	mut	OK	66.3447	0	#NAME?	5e-05	0.000122279	yes
Rt657_235	ABC transporter permease [Rhizobium leguminosarum]	517055499	COG4239	ABC-type microcin C transport system, permease component YejE	gnl|CDD|226690	Secondary metabolites biosynthesis, transport and catabolism	Q	wt	mut	OK	90.9879	22.5924	-2.00984	5e-05	0.000122279	yes
Rt630_31	glyoxalase [Rhizobium leguminosarum]	517052428	COG2514	Catechol-2,3-dioxygenase	gnl|CDD|225312	Secondary metabolites biosynthesis, transport and catabolism	Q	wt	mut	OK	22.6353	192.087	3.08511	5e-05	0.000122279	yes
Rt625_3	MULTISPECIES: glyoxalase [Rhizobium]	517053310	COG0346	Catechol 2,3-dioxygenase or other lactoylglutathione lyase family enzyme	gnl|CDD|223423	Secondary metabolites biosynthesis, transport and catabolism	Q	wt	mut	OK	96.1323	20.9471	-2.19827	5e-05	0.000122279	yes
Rt633_45	imidazolonepropionase [Rhizobium gallicum]	517260014	COG1228	Imidazolonepropionase or related amidohydrolase	gnl|CDD|224149	Secondary metabolites biosynthesis, transport and catabolism	Q	wt	mut	OK	13.4141	99.3761	2.88915	5e-05	0.000122279	yes
Rt763_120	MULTISPECIES: protocatechuate 3,4-dioxygenase [Rhizobium]	517258319	COG3485	Protocatechuate 3,4-dioxygenase beta subunit	gnl|CDD|226016	Secondary metabolites biosynthesis, transport and catabolism	Q	wt	mut	OK	65.5003	0	#NAME?	5e-05	0.000122279	yes
Rt626_68	aldo/keto reductase [Rhizobium leguminosarum]	655324520	COG0656	Aldo/keto reductase, related to diketogulonate reductase	gnl|CDD|223729	Secondary metabolites biosynthesis, transport and catabolism	Q	wt	mut	OK	40.5874	173.273	2.09395	5e-05	0.000122279	yes
Rt780_80	hydrolase [Rhizobium leguminosarum]	655325903	COG0412	Dienelactone hydrolase	gnl|CDD|223489	Secondary metabolites biosynthesis, transport and catabolism	Q	wt	mut	OK	15.9096	159.247	3.3233	5e-05	0.000122279	yes
Rt615_27	MULTISPECIES: septum formation protein Maf [Rhizobium]	502300034	COG0424	Predicted house-cleaning NTP pyrophosphatase, Maf/HAM1 superfamily	gnl|CDD|223501	Secondary metabolites biosynthesis, transport and catabolism	Q	wt	mut	OK	69.0957	379.811	2.45861	5e-05	0.000122279	yes
Rt793_237	MULTISPECIES: ABC transporter substrate-binding protein [Rhizobium]	517054772	COG4663	TRAP-type mannitol/chloroaromatic compound transport system, periplasmic component	gnl|CDD|227009	Secondary metabolites biosynthesis, transport and catabolism	Q	wt	mut	OK	216.281	51.591	-2.06772	5e-05	0.000122279	yes
Rt618_102	lysine 6-monooxygenase [Rhizobium leguminosarum]	517056742	COG3486	Lysine/ornithine N-monooxygenase	gnl|CDD|226017	Secondary metabolites biosynthesis, transport and catabolism	Q	wt	mut	OK	73.1252	5.66785	-3.68949	5e-05	0.000122279	yes
Rt657_234	MULTISPECIES: microcin C ABC transporter ATP-binding protein YejF [Rhizobium]	517055500	COG4172	ABC-type microcin C transport system, duplicated ATPase component YejF	gnl|CDD|226641	Secondary metabolites biosynthesis, transport and catabolism	Q	wt	mut	OK	85.2869	17.4077	-2.2926	5e-05	0.000122279	yes
Rt634_16	hypothetical protein [Rhizobium leguminosarum]	655325740	COG0179	2-keto-4-pentenoate hydratase/2-oxohepta-3-ene-1,7-dioic acid hydratase (catechol pathway)	gnl|CDD|223257	Secondary metabolites biosynthesis, transport and catabolism	Q	wt	mut	OK	98.2816	10.4383	-3.23503	5e-05	0.000122279	yes
Rt782_147	ABC transporter ATP-binding protein [Rhizobium leguminosarum]	517055144	COG4181	Predicted ABC-type transport system involved in lysophospholipase L1 biosynthesis, ATPase component	gnl|CDD|226647	Secondary metabolites biosynthesis, transport and catabolism	Q	wt	mut	OK	175.483	709.254	2.01497	5e-05	0.000122279	yes
Rt764_71	dihydroorotase [Rhizobium gallicum]	517259736	COG3964	Predicted amidohydrolase	gnl|CDD|226473	General function prediction only	R	wt	mut	OK	26.2564	134.736	2.3594	5e-05	0.000122279	yes
Rt621_55	NIPSNAP family containing protein [Rhizobium gallicum]	517257769	COG3224	Antibiotic biosynthesis monooxygenase (ABM) superfamily enzyme	gnl|CDD|225765	General function prediction only	R	wt	mut	OK	575.038	76.842	-2.90369	5e-05	0.000122279	yes
Rt624_86	MULTISPECIES: acetyltransferase [Rhizobium]	517257860	COG3393	Predicted acetyltransferase, GNAT family	gnl|CDD|225928	General function prediction only	R	wt	mut	OK	28.7058	184.652	2.6854	5e-05	0.000122279	yes
Rt614_154	oxidoreductase [Rhizobium gallicum]	517260116	COG0673	Predicted dehydrogenase	gnl|CDD|223745	General function prediction only	R	wt	mut	OK	47.3709	221.622	2.22603	5e-05	0.000122279	yes
Rt614_156	fumarylacetoacetate hydrolase [Rhizobium gallicum]	517260114	COG3970	Fumarylacetoacetate (FAA) hydrolase family protein	gnl|CDD|226479	General function prediction only	R	wt	mut	OK	101.315	22.8741	-2.14705	5e-05	0.000122279	yes
Rt774_9	recombinase [Rhizobium leguminosarum]	517056894	COG1487	Predicted nucleic acid-binding protein, contains PIN domain	gnl|CDD|224404	General function prediction only	R	wt	mut	OK	68.2469	382.312	2.48592	5e-05	0.000122279	yes
Rt763_73	ABC transporter ATP-binding protein [Rhizobium leguminosarum]	655324908	COG4586	ABC-type uncharacterized transport system, ATPase component	gnl|CDD|226952	General function prediction only	R	wt	mut	OK	40.0405	8.7029	-2.20189	5e-05	0.000122279	yes
Rt614_21	MULTISPECIES: oxidoreductase [Rhizobium]	517260222	COG0667	Predicted oxidoreductase (related to aryl-alcohol dehydrogenase)	gnl|CDD|223739	General function prediction only	R	wt	mut	OK	14.4306	67.751	2.23111	5e-05	0.000122279	yes
Rt614_176	DNA-binding protein [Rhizobium gallicum]	517260100	COG1487	Predicted nucleic acid-binding protein, contains PIN domain	gnl|CDD|224404	General function prediction only	R	wt	mut	OK	70.8832	517.187	2.86717	5e-05	0.000122279	yes
Rt626_6	hypothetical protein [Rhizobium gallicum]	517257640	COG0523	GTPase, G3E family	gnl|CDD|223597	General function prediction only	R	wt	mut	OK	7.71549	42.8748	2.4743	5e-05	0.000122279	yes
Rt780_204	plasmid stabilization protein [Rhizobium leguminosarum]	655326219	COG1487	Predicted nucleic acid-binding protein, contains PIN domain	gnl|CDD|224404	General function prediction only	R	wt	mut	OK	75.4322	542.264	2.84574	5e-05	0.000122279	yes
Rt766_12	GNAT family acetyltransferase [Rhizobium leguminosarum]	655323627	COG3393	Predicted acetyltransferase, GNAT family	gnl|CDD|225928	General function prediction only	R	wt	mut	OK	132.9	893.533	2.74918	5e-05	0.000122279	yes
Rt793_179	MULTISPECIES: hypothetical protein [Rhizobium]	648496774	COG0385	Predicted Na+-dependent transporter	gnl|CDD|223462	General function prediction only	R	wt	mut	OK	185.573	1076.2	2.53589	5e-05	0.000122279	yes
Rt784_25	cobalamin biosynthesis protein CobW [Rhizobium leguminosarum]	655324820	COG0523	GTPase, G3E family	gnl|CDD|223597	General function prediction only	R	wt	mut	OK	409.119	49.1749	-3.05652	5e-05	0.000122279	yes
Rt782_99	beta-lactamase [Rhizobium leguminosarum]	655325288	COG0491	Glyoxylase or a related metal-dependent hydrolase, beta-lactamase superfamily II	gnl|CDD|223565	General function prediction only	R	wt	mut	OK	5.78957	32.9629	2.50931	5e-05	0.000122279	yes
Rt794_48	MULTISPECIES: oxidoreductase [Rhizobium]	517058293	COG0673	Predicted dehydrogenase	gnl|CDD|223745	General function prediction only	R	wt	mut	OK	19.7811	79.559	2.00791	5e-05	0.000122279	yes
Rt763_160	MULTISPECIES: beta-lactamase [Rhizobium]	517258287	COG3453	Predicted phosphohydrolase, protein tyrosine phosphatase (PTP) superfamily, DUF442 family	gnl|CDD|225984	General function prediction only	R	wt	mut	OK	33.3746	228.877	2.77775	5e-05	0.000122279	yes
Rt622_61	MULTISPECIES: membrane protein [Rhizobium]	517057406	COG0670	Integral membrane protein, interacts with FtsH	gnl|CDD|223742	General function prediction only	R	wt	mut	OK	430.662	45.2247	-3.25137	5e-05	0.000122279	yes
Rt625_70	MULTISPECIES: alpha/beta hydrolase [Rhizobium]	489655371	COG3545	Predicted esterase of the alpha/beta hydrolase fold	gnl|CDD|226075	General function prediction only	R	wt	mut	OK	78.5538	355.929	2.17984	5e-05	0.000122279	yes
Rt763_119	MULTISPECIES: cupin [Rhizobium]	517258320	COG1917	Cupin domain protein related to quercetin dioxygenase	gnl|CDD|224829	General function prediction only	R	wt	mut	OK	14.912	0	#NAME?	5e-05	0.000122279	yes
Rt614_51	MULTISPECIES: acyl-ACP--UDP-N-acetylglucosamine O-acyltransferase [Rhizobium]	517260196	COG0110	Acetyltransferase (isoleucine patch superfamily)	gnl|CDD|223188	General function prediction only	R	wt	mut	OK	109.56	25.2475	-2.11751	5e-05	0.000122279	yes
Rt624_109	MULTISPECIES: oxidoreductase [Rhizobium]	517257847	COG0300	Short-chain dehydrogenase	gnl|CDD|223377	General function prediction only	R	wt	mut	OK	5.05635	148.949	4.88058	5e-05	0.000122279	yes
Rt764_18	MULTISPECIES: guanylyl cyclase [Rhizobium]	517259695	COG5616	TolB amino-terminal domain (function unknown)	gnl|CDD|227903	General function prediction only	R	wt	mut	OK	7.49733	33.8181	2.17335	5e-05	0.000122279	yes
Rt776_13	MULTISPECIES: exclusion suppressor FxsA [Rhizobium]	517259593	COG3030	Protein affecting phage T7 exclusion by the F plasmid, UPF0716 family	gnl|CDD|225574	General function prediction only	R	wt	mut	OK	53.0455	263.028	2.30991	5e-05	0.000122279	yes
Rt679_8	adenylate cyclase [Rhizobium leguminosarum]	517054365	COG5616	TolB amino-terminal domain (function unknown)	gnl|CDD|227903	General function prediction only	R	wt	mut	OK	11.2811	0	#NAME?	5e-05	0.000122279	yes
Rt642_46	MULTISPECIES: NADH-quinone oxidoreductase subunit G [Rhizobium]	517257598	COG3383	Predicted molibdopterin-dependent oxidoreductase YjgC	gnl|CDD|225918	General function prediction only	R	wt	mut	OK	11.3596	81.3989	2.84109	5e-05	0.000122279	yes
Rt792_146	aldehyde oxidase [Rhizobium sp. CF122]	495063092	COG0667	Predicted oxidoreductase (related to aryl-alcohol dehydrogenase)	gnl|CDD|223739	General function prediction only	R	wt	mut	OK	10.8934	47.6168	2.12802	5e-05	0.000122279	yes
Rt615_48	ketosteroid isomerase [Rhizobium leguminosarum]	655323249	COG4319	Ketosteroid isomerase homolog	gnl|CDD|226769	General function prediction only	R	wt	mut	OK	43.6138	756.734	4.11693	5e-05	0.000122279	yes
Rt657_40	glyoxalase [Rhizobium gallicum]	517258975	COG2764	Uncharacterized conserved protein PhnB, glyoxalase superfamily	gnl|CDD|225356	General function prediction only	R	wt	mut	OK	25.5162	158.113	2.63147	5e-05	0.000122279	yes
Rt794_122	hypothetical protein [Rhizobium gallicum]	517257314	COG5616	TolB amino-terminal domain (function unknown)	gnl|CDD|227903	General function prediction only	R	wt	mut	OK	12.3271	0	#NAME?	5e-05	0.000122279	yes
Rt763_109	phosphotyrosine protein phosphatase [Rhizobium leguminosarum]	648496694	COG4551	Predicted protein tyrosine phosphatase	gnl|CDD|226924	General function prediction only	R	wt	mut	OK	74.2522	0	#NAME?	5e-05	0.000122279	yes
Rt638_35	MULTISPECIES: glyoxalase [Rhizobium]	517055307	COG2764	Uncharacterized conserved protein PhnB, glyoxalase superfamily	gnl|CDD|225356	General function prediction only	R	wt	mut	OK	123.104	803.776	2.70692	5e-05	0.000122279	yes
Rt783_21	invasion protein B [Rhizobium leguminosarum]	655324319	COG5342	Invasion protein IalB, involved in pathogenesis	gnl|CDD|227647	General function prediction only	R	wt	mut	OK	118.91	14.784	-3.00776	5e-05	0.000122279	yes
Rt793_202	adenylate cyclase [Rhizobium gallicum]	517257248	COG5616	TolB amino-terminal domain (function unknown)	gnl|CDD|227903	General function prediction only	R	wt	mut	OK	20.2056	119.95	2.56961	5e-05	0.000122279	yes
Rt793_16	MULTISPECIES: hypothetical protein [Rhizobium]	517054587	COG3333	TctA family transporter	gnl|CDD|225870	General function prediction only	R	wt	mut	OK	163.838	14.2011	-3.52819	5e-05	0.000122279	yes
Rt630_73	esterase [Rhizobium leguminosarum]	655325556	COG4782	Esterase/lipase superfamily enzyme	gnl|CDD|227121	General function prediction only	R	wt	mut	OK	5.62407	43.3104	2.94503	5e-05	0.000122279	yes
Rt622_38	hypothetical protein [Rhizobium leguminosarum]	517057429	COG4529	Uncharacterized NAD(P)/FAD-binding protein YdhS	gnl|CDD|226906	General function prediction only	R	wt	mut	OK	98.0509	2.89354	-5.08262	5e-05	0.000122279	yes
Rt763_118	MULTISPECIES: NmrA family transcriptional regulator [Rhizobium]	517053778	COG0702	Uncharacterized conserved protein YbjT, contains NAD(P)-binding and DUF2867 domains	gnl|CDD|223774	General function prediction only	R	wt	mut	OK	16.4931	0	#NAME?	5e-05	0.000122279	yes
Rt643_22	oxidoreductase [Rhizobium leguminosarum]	655323594	COG0673	Predicted dehydrogenase	gnl|CDD|223745	General function prediction only	R	wt	mut	OK	27.1842	0	#NAME?	5e-05	0.000122279	yes
Rt615_105	2-nitropropane dioxygenase [Rhizobium leguminosarum]	517307732	COG2070	NAD(P)H-dependent flavin oxidoreductase YrpB, nitropropane dioxygenase family	gnl|CDD|224981	General function prediction only	R	wt	mut	OK	13.7017	67.7244	2.30532	5e-05	0.000122279	yes
Rt614_155	oxidoreductase [Rhizobium gallicum]	517260115	COG0673	Predicted dehydrogenase	gnl|CDD|223745	General function prediction only	R	wt	mut	OK	63.22	297.06	2.2323	5e-05	0.000122279	yes
Rt780_190	hypothetical protein [Rhizobium leguminosarum]	655326210	COG3173	Predicted kinase, aminoglycoside phosphotransferase (APT) family	gnl|CDD|225714	General function prediction only	R	wt	mut	OK	0	23.778	Inf	5e-05	0.000122279	yes
Rt780_135	MULTISPECIES: membrane protein [Rhizobium]	517260747	COG2261	Uncharacterized membrane protein YeaQ/YmgE, transglycosylase-associated protein family	gnl|CDD|225170	General function prediction only	R	wt	mut	OK	592.07	19677.3	5.05462	5e-05	0.000122279	yes
Rt619_100	MULTISPECIES: membrane protein [Rhizobium]	489634889	COG2261	Uncharacterized membrane protein YeaQ/YmgE, transglycosylase-associated protein family	gnl|CDD|225170	General function prediction only	R	wt	mut	OK	336.55	1995.32	2.56773	5e-05	0.000122279	yes
Rt792_200	CopG family transcriptional regulator [Rhizobium leguminosarum]	655326572	COG4710	Predicted DNA-binding protein with an HTH domain	gnl|CDD|227054	General function prediction only	R	wt	mut	OK	102.107	1746.2	4.09606	5e-05	0.000122279	yes
Rt665_11	nucleotidyltransferase [Rhizobium leguminosarum]	655324499	COG1669	Predicted nucleotidyltransferase	gnl|CDD|224583	General function prediction only	R	wt	mut	OK	7.38307	83.2229	3.49469	5e-05	0.000122279	yes
Rt782_156	MULTISPECIES: ABC transporter substrate-binding protein [Rhizobium]	517055136	COG2984	ABC-type uncharacterized transport system, periplasmic component	gnl|CDD|225531	General function prediction only	R	wt	mut	OK	788.01	176.846	-2.15572	5e-05	0.000122279	yes
Rt793_266	oxidoreductase [Rhizobium gallicum]	517257206	COG0673	Predicted dehydrogenase	gnl|CDD|223745	General function prediction only	R	wt	mut	OK	70.7892	13.4781	-2.39291	5e-05	0.000122279	yes
Rt628_99	aminoglycoside resistance protein [Rhizobium leguminosarum]	655325639	COG3173	Predicted kinase, aminoglycoside phosphotransferase (APT) family	gnl|CDD|225714	General function prediction only	R	wt	mut	OK	47.7289	472.293	3.30675	5e-05	0.000122279	yes
Rt763_102	amidohydrolase [Rhizobium leguminosarum]	636786220	COG0388	Predicted amidohydrolase	gnl|CDD|223465	General function prediction only	R	wt	mut	OK	24.8395	0	#NAME?	5e-05	0.000122279	yes
Rt761_68	MULTISPECIES: pyridoxine biosynthesis protein [Rhizobium]	517257543	COG3576	Predicted flavin-nucleotide-binding protein, pyridoxine 5'-phosphate oxidase superfamily	gnl|CDD|226105	General function prediction only	R	wt	mut	OK	421.965	103.138	-2.03254	5e-05	0.000122279	yes
Rt780_87	AraC family transcriptional regulator [Rhizobium leguminosarum]	655325909	COG0300	Short-chain dehydrogenase	gnl|CDD|223377	General function prediction only	R	wt	mut	OK	29.7471	150.643	2.34031	5e-05	0.000122279	yes
Rt784_84	NAD(P)H dehydrogenase [Rhizobium leguminosarum]	655324855	COG2249	Putative NADPH-quinone reductase (modulator of drug activity B)	gnl|CDD|225158	General function prediction only	R	wt	mut	OK	10.4285	190.168	4.18866	5e-05	0.000122279	yes
Rt648_22	oxidoreductase [Rhizobium leguminosarum]	655325614	COG0673	Predicted dehydrogenase	gnl|CDD|223745	General function prediction only	R	wt	mut	OK	4.66402	22.6203	2.27797	5e-05	0.000122279	yes
Rt622_26	MULTISPECIES: membrane protein [Rhizobium]	517057441	COG4671	Predicted glycosyl transferase	gnl|CDD|227017	General function prediction only	R	wt	mut	OK	71.1565	0	#NAME?	5e-05	0.000122279	yes
Rt627_57	hydrolase [Rhizobium leguminosarum]	659061058	COG3618	Predicted metal-dependent hydrolase, TIM-barrel fold	gnl|CDD|226145	General function prediction only	R	wt	mut	OK	96.3422	23.9106	-2.01052	5e-05	0.000122279	yes
Rt763_99	3-demethylubiquinone-9 3-methyltransferase [Rhizobium gallicum]	517258334	COG3865	Glyoxalase superfamily enzyme, possibly 3-demethylubiquinone-9 3-methyltransferase	gnl|CDD|226383	General function prediction only	R	wt	mut	OK	99.1331	0	#NAME?	5e-05	0.000122279	yes
Rt783_96	MULTISPECIES: short-chain dehydrogenase [Rhizobium]	517259829	COG0300	Short-chain dehydrogenase	gnl|CDD|223377	General function prediction only	R	wt	mut	OK	14.1557	247.354	4.12712	5e-05	0.000122279	yes
Rt633_39	hypothetical protein [Rhizobium leguminosarum]	517057518	COG4312	Predicted dithiol-disulfide oxidoreductase, DUF899 family	gnl|CDD|226762	General function prediction only	R	wt	mut	OK	53.7204	228.005	2.08553	5e-05	0.000122279	yes
Rt784_136	adenylate cyclase [Rhizobium leguminosarum]	655324891	COG5616	TolB amino-terminal domain (function unknown)	gnl|CDD|227903	General function prediction only	R	wt	mut	OK	11.622	246.279	4.40536	5e-05	0.000122279	yes
Rt617_19	hypothetical protein [Rhizobium leguminosarum]	517057086	COG4782	Esterase/lipase superfamily enzyme	gnl|CDD|227121	General function prediction only	R	wt	mut	OK	11.105	92.436	3.05725	5e-05	0.000122279	yes
Rt620_77	MULTISPECIES: urea ABC transporter ATP-binding protein [Rhizobium]	517258062	COG4674	ABC-type uncharacterized transport system, ATPase component	gnl|CDD|227019	General function prediction only	R	wt	mut	OK	7.42728	84.1967	3.50286	5e-05	0.000122279	yes
Rt782_163	hypothetical protein [Rhizobium leguminosarum]	655325267	COG1713	HD superfamily phosphohydrolase YqeK (fused to NMNAT in mycoplasms)	gnl|CDD|224627	General function prediction only	R	wt	mut	OK	54.2044	411.731	2.92522	5e-05	0.000122279	yes
Rt626_100	hypothetical protein [Rhizobium leguminosarum]	517054012	COG2718	Uncharacterized conserved protein YeaH/YhbH, required for sporulation, DUF444 family	gnl|CDD|225339	General function prediction only	R	wt	mut	OK	245.295	2654.87	3.43605	5e-05	0.000122279	yes
Rt665_8	TonB-dependent receptor [Rhizobium leguminosarum]	655324496	COG0457	Tetratricopeptide (TPR) repeat	gnl|CDD|223533	General function prediction only	R	wt	mut	OK	8.10757	43.185	2.41319	5e-05	0.000122279	yes
Rt631_10	MULTISPECIES: amidohydrolase [Rhizobium]	517259259	COG0388	Predicted amidohydrolase	gnl|CDD|223465	General function prediction only	R	wt	mut	OK	343.752	3507.53	3.35101	5e-05	0.000122279	yes
Rt626_102	MULTISPECIES: 3-demethylubiquinone-9 3-methyltransferase [Rhizobium]	517054014	COG3865	Glyoxalase superfamily enzyme, possibly 3-demethylubiquinone-9 3-methyltransferase	gnl|CDD|226383	General function prediction only	R	wt	mut	OK	24.6083	310.243	3.65618	5e-05	0.000122279	yes
Rt780_46	NmrA family protein [Rhizobium leguminosarum]	655325885	COG0702	Uncharacterized conserved protein YbjT, contains NAD(P)-binding and DUF2867 domains	gnl|CDD|223774	General function prediction only	R	wt	mut	OK	18.097	205.308	3.50397	5e-05	0.000122279	yes
Rt623_46	membrane protein [Rhizobium leguminosarum]	655325354	COG2510	Uncharacterized membrane protein	gnl|CDD|225308	Function unknown	S	wt	mut	OK	70.2704	360.884	2.36055	5e-05	0.000122279	yes
Rt615_181	MULTISPECIES: surface protein [Rhizobium]	517258908	COG5368	Uncharacterized protein	gnl|CDD|227662	Function unknown	S	wt	mut	OK	42.856	2191.57	5.67633	5e-05	0.000122279	yes
Rt782_152	MULTISPECIES: hypothetical protein [Rhizobium]	502309608	COG3339	Uncharacterized membrane protein YkvA, DUF1232 family	gnl|CDD|225876	Function unknown	S	wt	mut	OK	171.831	693.358	2.01261	5e-05	0.000122279	yes
Rt762_203	MULTISPECIES: saccharopine dehydrogenase [Rhizobium]	517057875	COG3268	Uncharacterized conserved protein, related to short-chain dehydrogenases	gnl|CDD|225807	Function unknown	S	wt	mut	OK	20.8492	326.82	3.97043	5e-05	0.000122279	yes
Rt630_42	hypothetical protein [Rhizobium leguminosarum]	655325580	COG0397	Uncharacterized conserved protein YdiU, UPF0061 family	gnl|CDD|223474	Function unknown	S	wt	mut	OK	109.94	756.184	2.78201	5e-05	0.000122279	yes
Rt761_19	MULTISPECIES: membrane protein [Rhizobium]	648538912	COG5530	Uncharacterized membrane protein	gnl|CDD|227817	Function unknown	S	wt	mut	OK	48.0451	198.638	2.04768	5e-05	0.000122279	yes
Rt619_157	aldehyde-activating protein [Rhizobium leguminosarum]	655323671	COG3791	Uncharacterized conserved protein	gnl|CDD|226314	Function unknown	S	wt	mut	OK	261.845	39.8524	-2.71598	5e-05	0.000122279	yes
Rt782_171	hypothetical protein [Rhizobium leguminosarum]	636784187	COG1872	Uncharacterized conserved protein YggU, UPF0235/DUF167 family	gnl|CDD|224784	Function unknown	S	wt	mut	OK	89.3834	392.569	2.13487	5e-05	0.000122279	yes
Rt615_49	aldehyde-activating protein [Rhizobium leguminosarum]	655323250	COG3791	Uncharacterized conserved protein	gnl|CDD|226314	Function unknown	S	wt	mut	OK	48.8123	1066.38	4.44934	5e-05	0.000122279	yes
Rt631_72	MULTISPECIES: membrane protein [Rhizobium]	517259298	COG1738	Uncharacterized PurR-regulated membrane protein YhhQ, DUF165 family	gnl|CDD|224652	Function unknown	S	wt	mut	OK	21.9847	147.519	2.74633	5e-05	0.000122279	yes
Rt638_40	hypothetical protein [Rhizobium leguminosarum]	655325836	COG4544	Uncharacterized conserved protein	gnl|CDD|226918	Function unknown	S	wt	mut	OK	75.6506	389.251	2.36328	5e-05	0.000122279	yes
Rt618_91	hypothetical protein [Rhizobium leguminosarum]	517056751	COG3246	Uncharacterized conserved protein, DUF849 family	gnl|CDD|225785	Function unknown	S	wt	mut	OK	9.25966	39.9065	2.10759	5e-05	0.000122279	yes
Rt624_103	MULTISPECIES: hypothetical protein [Rhizobium]	517257850	COG4991	Uncharacterized conserved protein YraI	gnl|CDD|227324	Function unknown	S	wt	mut	OK	114.848	1506.32	3.71324	5e-05	0.000122279	yes
Rt627_110	hypothetical protein [Rhizobium leguminosarum]	655325991	COG2823	Osmotically-inducible protein OsmY, contains BON domain	gnl|CDD|225379	Function unknown	S	wt	mut	OK	97.6635	901.249	3.20603	5e-05	0.000122279	yes
Rt782_141	MULTISPECIES: hypothetical protein [Rhizobium]	517055148	COG5429	Uncharacterized protein	gnl|CDD|227716	Function unknown	S	wt	mut	OK	169.583	765.939	2.17523	5e-05	0.000122279	yes
Rt648_32	50S ribosomal protein L21 [Rhizobium leguminosarum]	655325621	COG3558	Uncharacterized conserved protein, nuclear transport factor 2 (NTF2) superfamily	gnl|CDD|226088	Function unknown	S	wt	mut	OK	70.911	472.924	2.73753	5e-05	0.000122279	yes
Rt630_4	membrane protein [Rhizobium leguminosarum]	655325603	COG5436	Uncharacterized membrane protein	gnl|CDD|227723	Function unknown	S	wt	mut	OK	200.203	2073.34	3.37242	5e-05	0.000122279	yes
Rt648_39	MULTISPECIES: signal peptide protein [Rhizobium]	517052487	COG4279	Uncharacterized conserved protein, contains Zn finger domain	gnl|CDD|226729	Function unknown	S	wt	mut	OK	305.813	3989.97	3.70566	5e-05	0.000122279	yes
Rt673_20	peptide-binding protein [Rhizobium leguminosarum]	517055471	COG4991	Uncharacterized conserved protein YraI	gnl|CDD|227324	Function unknown	S	wt	mut	OK	47.8094	1004.07	4.39242	5e-05	0.000122279	yes
Rt784_119	hypothetical protein [Rhizobium leguminosarum]	655324879	COG5267	Uncharacterized conserved protein, DUF1800 family	gnl|CDD|227592	Function unknown	S	wt	mut	OK	53.8136	516.483	3.26268	5e-05	0.000122279	yes
Rt626_66	membrane protein [Rhizobium gallicum]	517257689	COG5528	Uncharacterized membrane protein	gnl|CDD|227815	Function unknown	S	wt	mut	OK	32.395	202.894	2.64688	5e-05	0.000122279	yes
Rt639_30	membrane protein [Rhizobium leguminosarum]	517052579	COG3216	Uncharacterized conserved protein, DUF2062 family	gnl|CDD|225757	Function unknown	S	wt	mut	OK	120.623	886.851	2.87818	5e-05	0.000122279	yes
Rt641_45	MULTISPECIES: cysteine desulfurase [Rhizobium]	517257934	COG3748	Uncharacterized membrane protein	gnl|CDD|226271	Function unknown	S	wt	mut	OK	73.5099	15.969	-2.20266	5e-05	0.000122279	yes
Rt784_118	hypothetical protein [Rhizobium leguminosarum]	655324878	COG4102	Uncharacterized conserved protein, DUF1501 family	gnl|CDD|226587	Function unknown	S	wt	mut	OK	30.6836	147.057	2.26084	5e-05	0.000122279	yes
Rt624_64	MULTISPECIES: hypothetical protein [Rhizobium]	517054241	COG3816	Uncharacterized protein	gnl|CDD|226337	Function unknown	S	wt	mut	OK	40.663	168.493	2.0509	5e-05	0.000122279	yes
Rt624_45	MULTISPECIES: ABC transporter substrate-binding protein [Rhizobium]	517054257	COG3416	Uncharacterized protein	gnl|CDD|225950	Function unknown	S	wt	mut	OK	77.4425	654.716	3.07967	5e-05	0.000122279	yes
Rt784_139	MULTISPECIES: hypothetical protein [Rhizobium]	648539042	COG3152	Uncharacterized membrane protein YhaH, DUF805 family	gnl|CDD|225694	Function unknown	S	wt	mut	OK	486.436	98.0988	-2.30994	5e-05	0.000122279	yes
Rt619_134	MULTISPECIES: hypothetical protein [Rhizobium]	517053117	COG3237	Uncharacterized conserved protein YjbJ, UPF0337 family	gnl|CDD|225777	Function unknown	S	wt	mut	OK	1318.36	27123.1	4.3627	5e-05	0.000122279	yes
Rt783_2	MULTISPECIES: calpastatin [Rhizobium]	517057728	COG5579	Uncharacterized protein, DUF1810 family	gnl|CDD|227866	Function unknown	S	wt	mut	OK	71.5993	834.37	3.54267	5e-05	0.000122279	yes
Rt619_1	peptidase M15A [Rhizobium leguminosarum]	655323732	COG3108	Uncharacterized conserved protein YcbK, DUF882 family	gnl|CDD|225650	Function unknown	S	wt	mut	OK	94.3672	12.4974	-2.91666	5e-05	0.000122279	yes
Rt638_71	hypothetical protein [Rhizobium leguminosarum]	648496806	COG3812	Uncharacterized protein	gnl|CDD|226333	Function unknown	S	wt	mut	OK	149.387	615.144	2.04187	5e-05	0.000122279	yes
Rt630_3	MULTISPECIES: membrane protein [Rhizobium]	517052453	COG5402	Uncharacterized protein	gnl|CDD|227689	Function unknown	S	wt	mut	OK	139.971	1047.52	2.90377	5e-05	0.000122279	yes
Rt623_11	diguanylate cyclase [Rhizobium leguminosarum]	655325337	COG2318	Uncharacterized damage-inducible protein DinB (forms a four-helix bundle)	gnl|CDD|225200	Function unknown	S	wt	mut	OK	151.297	18.9267	-2.99888	5e-05	0.000122279	yes
Rt623_48	MULTISPECIES: membrane protein [Rhizobium]	489642710	COG1714	Uncharacterized membrane protein YckC, RDD family	gnl|CDD|224628	Function unknown	S	wt	mut	OK	217.426	2990.48	3.78178	5e-05	0.000122279	yes
Rt633_37	hypothetical protein [Rhizobium leguminosarum]	516726888	COG3753	Uncharacterized conserved protein YidB, DUF937 family	gnl|CDD|226276	Function unknown	S	wt	mut	OK	160.159	1374.04	3.10084	5e-05	0.000122279	yes
Rt624_33	MULTISPECIES: hypothetical protein [Rhizobium]	648538963	COG2862	Uncharacterized membrane protein YqhA	gnl|CDD|225417	Function unknown	S	wt	mut	OK	31.5787	132.551	2.06952	5e-05	0.000122279	yes
Rt621_11	MULTISPECIES: hypothetical protein [Rhizobium]	648538938	COG5462	Predicted secreted (periplasmic) protein	gnl|CDD|227749	Function unknown	S	wt	mut	OK	247.888	50.4706	-2.29617	5e-05	0.000122279	yes
Rt793_257	hypothetical protein [Rhizobium gallicum]	517257211	COG2979	Uncharacterized membrane protein YebE, DUF533 family	gnl|CDD|225526	Function unknown	S	wt	mut	OK	169.613	700.02	2.04515	5e-05	0.000122279	yes
Rt793_104	hypothetical protein [Rhizobium leguminosarum]	489662096	COG5317	Uncharacterized protein	gnl|CDD|227629	Function unknown	S	wt	mut	OK	586.721	8693.29	3.88915	5e-05	0.000122279	yes
Rt763_126	MULTISPECIES: membrane protein [Rhizobium]	517053785	COG4944	Uncharacterized protein	gnl|CDD|227280	Function unknown	S	wt	mut	OK	27.8504	0	#NAME?	5e-05	0.000122279	yes
Rt657_114	peptidase [Rhizobium gallicum]	517259073	COG3487	Uncharacterized iron-regulated protein	gnl|CDD|226018	Function unknown	S	wt	mut	OK	795.355	185.114	-2.10318	5e-05	0.000122279	yes
Rt768_15	hypothetical protein [Rhizobium leguminosarum]	655325466	COG3797	Uncharacterized conserved protein, DUF1697 family	gnl|CDD|226319	Function unknown	S	wt	mut	OK	89.8511	849.074	3.24028	5e-05	0.000122279	yes
Rt792_155	hypothetical protein [Rhizobium leguminosarum]	517056308	COG4950	N-terminal domain of uncharacterized protein YciW (function unknown)	gnl|CDD|227286	Function unknown	S	wt	mut	OK	28.058	459.411	4.0333	5e-05	0.000122279	yes
Rt763_98	aldehyde-activating protein [Rhizobium leguminosarum]	653732543	COG3791	Uncharacterized conserved protein	gnl|CDD|226314	Function unknown	S	wt	mut	OK	76.6502	0	#NAME?	5e-05	0.000122279	yes
Rt641_19	MULTISPECIES: hypothetical protein [Rhizobium]	517257959	COG2308	Uncharacterized conserved protein, circularly permuted ATPgrasp superfamily	gnl|CDD|225190	Function unknown	S	wt	mut	OK	137.271	28.7834	-2.25372	5e-05	0.000122279	yes
Rt645_42	MULTISPECIES: membrane protein [Rhizobium]	516587600	COG3641	Uncharacterized membrane protein (does not regulate perfringolysin O expression)	gnl|CDD|226167	Function unknown	S	wt	mut	OK	1450.77	38086.5	4.71439	5e-05	0.000122279	yes
Rt793_193	MULTISPECIES: membrane protein [Rhizobium]	517054734	COG2899	Uncharacterized protein	gnl|CDD|225452	Function unknown	S	wt	mut	OK	30.637	525.787	4.10113	5e-05	0.000122279	yes
Rt625_65	MULTISPECIES: hypothetical protein [Rhizobium]	517256395	COG5497	Predicted secreted protein	gnl|CDD|227784	Function unknown	S	wt	mut	OK	114.374	23.8775	-2.26004	5e-05	0.000122279	yes
Rt620_53	MULTISPECIES: histidine phosphotransferase [Rhizobium]	517258073	COG5385	Uncharacterized protein	gnl|CDD|227675	Function unknown	S	wt	mut	OK	290.155	51.984	-2.48068	5e-05	0.000122279	yes
Rt622_2	MULTISPECIES: aldehyde-activating protein [Rhizobium]	517057466	COG3791	Uncharacterized conserved protein	gnl|CDD|226314	Function unknown	S	wt	mut	OK	53.4192	245.774	2.2019	5e-05	0.000122279	yes
Rt615_180	hypothetical protein [Rhizobium gallicum]	517258907	COG0701	Uncharacterized membrane protein YraQ, UPF0718 family	gnl|CDD|223773	Function unknown	S	wt	mut	OK	33.5886	304.331	3.1796	5e-05	0.000122279	yes
Rt792_9	histidine kinase [Rhizobium leguminosarum]	655326679	COG0784	CheY chemotaxis protein or a CheY-like REC (receiver) domain	gnl|CDD|223855	Signal transduction mechanisms	T	wt	mut	OK	134.867	29.0252	-2.21616	5e-05	0.000122279	yes
Rt620_2	Crp/Fnr family transcriptional regulator [Rhizobium gallicum]	517054543	COG0664	cAMP-binding domain of CRP or a regulatory subunit of cAMP-dependent protein kinases	gnl|CDD|223736	Signal transduction mechanisms	T	wt	mut	OK	27.7261	3673.58	7.0498	5e-05	0.000122279	yes
Rt619_142	cyclase [Rhizobium leguminosarum]	655323679	COG2114	Adenylate cyclase, class 3	gnl|CDD|225025	Signal transduction mechanisms	T	wt	mut	OK	8.04696	38.2537	2.24908	5e-05	0.000122279	yes
Rt630_30	universal stress protein [Rhizobium leguminosarum]	517052429	COG0589	Nucleotide-binding universal stress protein, UspA family	gnl|CDD|223662	Signal transduction mechanisms	T	wt	mut	OK	35.4413	2123.05	5.90456	5e-05	0.000122279	yes
Rt780_99	MULTISPECIES: chemotaxis protein CheY [Rhizobium]	517052272	COG0784	CheY chemotaxis protein or a CheY-like REC (receiver) domain	gnl|CDD|223855	Signal transduction mechanisms	T	wt	mut	OK	18.8341	109.501	2.53952	5e-05	0.000122279	yes
Rt784_109	chemotaxis protein [Rhizobium gallicum]	648539049	COG4564	Signal transduction histidine kinase	gnl|CDD|226930	Signal transduction mechanisms	T	wt	mut	OK	74.8348	12.3145	-2.60335	5e-05	0.000122279	yes
Rt647_35	histidine kinase [Rhizobium leguminosarum]	517055737	COG0642	Signal transduction histidine kinase	gnl|CDD|223715	Signal transduction mechanisms	T	wt	mut	OK	102.645	565.153	2.46097	5e-05	0.000122279	yes
Rt786_31	ATPase [Rhizobium leguminosarum]	648496702	COG0642	Signal transduction histidine kinase	gnl|CDD|223715	Signal transduction mechanisms	T	wt	mut	OK	74.8385	17.4	-2.10469	5e-05	0.000122279	yes
Rt639_19	diguanylate cyclase [Rhizobium leguminosarum]	517052588	COG5001	Predicted signal transduction protein containing a membrane domain, an EAL and a GGDEF domain	gnl|CDD|227334	Signal transduction mechanisms	T	wt	mut	OK	50.1896	10.8291	-2.21248	5e-05	0.000122279	yes
Rt642_47	MULTISPECIES: histidine kinase [Rhizobium]	517054919	COG0517	CBS domain	gnl|CDD|223591	Signal transduction mechanisms	T	wt	mut	OK	61.0256	360.285	2.56165	5e-05	0.000122279	yes
Rt648_51	histidine kinase [Rhizobium leguminosarum]	655325628	COG0642	Signal transduction histidine kinase	gnl|CDD|223715	Signal transduction mechanisms	T	wt	mut	OK	59.7354	403.415	2.7556	5e-05	0.000122279	yes
Rt628_21	MULTISPECIES: chemotaxis protein CheY [Rhizobium]	489652100	COG3437	Response regulator c-di-GMP phosphodiesterase, RpfG family, contains REC and HD-GYP domains	gnl|CDD|225971	Signal transduction mechanisms	T	wt	mut	OK	375.332	43.6059	-3.10557	5e-05	0.000122279	yes
Rt648_54	MULTISPECIES: histidine kinase [Rhizobium]	517052501	COG0642	Signal transduction histidine kinase	gnl|CDD|223715	Signal transduction mechanisms	T	wt	mut	OK	510.351	121.202	-2.07407	5e-05	0.000122279	yes
Rt786_48	guanylyl cyclase [Rhizobium leguminosarum]	655324487	COG2114	Adenylate cyclase, class 3	gnl|CDD|225025	Signal transduction mechanisms	T	wt	mut	OK	41.754	299.793	2.84398	5e-05	0.000122279	yes
Rt620_91	MULTISPECIES: Crp/Fnr family transcriptional regulator [Rhizobium]	517258051	COG0664	cAMP-binding domain of CRP or a regulatory subunit of cAMP-dependent protein kinases	gnl|CDD|223736	Signal transduction mechanisms	T	wt	mut	OK	78.216	386.917	2.30649	5e-05	0.000122279	yes
Rt623_10	diguanylate cyclase [Rhizobium leguminosarum]	655325336	COG2199	GGDEF domain, diguanylate cyclase (c-di-GMP synthetase) or its enzymatically inactive variants	gnl|CDD|225109	Signal transduction mechanisms	T	wt	mut	OK	58.2866	12.3859	-2.23446	5e-05	0.000122279	yes
Rt647_18	calcium-binding protein [Rhizobium leguminosarum]	655323367	COG5126	Ca2+-binding protein, EF-hand superfamily	gnl|CDD|227455	Signal transduction mechanisms	T	wt	mut	OK	30.1925	1372.63	5.5066	5e-05	0.000122279	yes
Rt794_82	signal peptide protein [Rhizobium gallicum]	648538872	COG5126	Ca2+-binding protein, EF-hand superfamily	gnl|CDD|227455	Signal transduction mechanisms	T	wt	mut	OK	51.6132	694.699	3.75058	5e-05	0.000122279	yes
Rt628_38	MULTISPECIES: chemotaxis protein CheY [Rhizobium]	517257013	COG0784	CheY chemotaxis protein or a CheY-like REC (receiver) domain	gnl|CDD|223855	Signal transduction mechanisms	T	wt	mut	OK	414.213	6675.24	4.01037	5e-05	0.000122279	yes
Rt662_6	MULTISPECIES: TPR repeat-containing protein [Rhizobium]	489654494	COG0790	TPR repeat	gnl|CDD|223861	Signal transduction mechanisms	T	wt	mut	OK	306.163	1557.33	2.3467	5e-05	0.000122279	yes
Rt615_29	MULTISPECIES: phosphotyrosine protein phosphatase [Rhizobium]	517055890	COG0394	Protein-tyrosine-phosphatase	gnl|CDD|223471	Signal transduction mechanisms	T	wt	mut	OK	91.6807	494.888	2.43241	5e-05	0.000122279	yes
Rt622_99	aminoglycoside phosphotransferase [Rhizobium gallicum]	517259894	COG2334	Ser/Thr protein kinase RdoA involved in Cpx stress response, MazF antagonist	gnl|CDD|225213	Signal transduction mechanisms	T	wt	mut	OK	13.0917	64.8168	2.30772	5e-05	0.000122279	yes
Rt626_101	MULTISPECIES: PrkA family serine protein kinase [Rhizobium]	517054013	COG2766	Predicted Ser/Thr protein kinase	gnl|CDD|225357	Signal transduction mechanisms	T	wt	mut	OK	496.048	6137.59	3.62912	5e-05	0.000122279	yes
Rt793_224	adenylate cyclase [Rhizobium gallicum]	517257231	COG2114	Adenylate cyclase, class 3	gnl|CDD|225025	Signal transduction mechanisms	T	wt	mut	OK	63.5049	15.7009	-2.01602	5e-05	0.000122279	yes
Rt783_116	protein phosphatase 2C-like protein [Rhizobium etli bv. mimosae str. IE4771]	647796421	COG0631	Serine/threonine protein phosphatase PrpC	gnl|CDD|223704	Signal transduction mechanisms	T	wt	mut	OK	7.05355	155.232	4.45993	5e-05	0.000122279	yes
Rt783_119	protein kinase domain-containing protein [Rhizobium etli bv. mimosae str. IE4771]	647796424	COG0515	Serine/threonine protein kinase	gnl|CDD|223589	Signal transduction mechanisms	T	wt	mut	OK	30.478	135.698	2.15456	5e-05	0.000122279	yes
Rt768_69	universal stress protein UspA [Rhizobium leguminosarum]	517053238	COG0589	Nucleotide-binding universal stress protein, UspA family	gnl|CDD|223662	Signal transduction mechanisms	T	wt	mut	OK	91.8512	670.921	2.86877	5e-05	0.000122279	yes
Rt628_39	histidine kinase [Rhizobium leguminosarum]	655325762	COG4251	Bacteriophytochrome (light-regulated signal transduction histidine kinase)	gnl|CDD|226702	Signal transduction mechanisms	T	wt	mut	OK	49.4515	592.628	3.58304	5e-05	0.000122279	yes
Rt790_41	membrane protein [Rhizobium leguminosarum]	517342070	COG1073	Fermentation-respiration switch protein FrsA, has esterase activity, DUF1100 family	gnl|CDD|223999	Signal transduction mechanisms	T	wt	mut	OK	5.23907	39.7738	2.92443	5e-05	0.000122279	yes
Rt622_37	PAS sensor protein [Rhizobium gallicum]	517259955	COG0642	Signal transduction histidine kinase	gnl|CDD|223715	Signal transduction mechanisms	T	wt	mut	OK	167.963	0	#NAME?	5e-05	0.000122279	yes
Rt628_26	MULTISPECIES: chemotaxis protein CheY [Rhizobium]	489641052	COG0784	CheY chemotaxis protein or a CheY-like REC (receiver) domain	gnl|CDD|223855	Signal transduction mechanisms	T	wt	mut	OK	572.991	65.4565	-3.1299	5e-05	0.000122279	yes
Rt626_117	CREA protein [Rhizobium gallicum]	517257719	COG3045	Periplasmic catabolite regulation protein CreA (function unknown)	gnl|CDD|225587	Signal transduction mechanisms	T	wt	mut	OK	117.705	656.258	2.47909	5e-05	0.000122279	yes
Rt765_31	MULTISPECIES: SARP family transcriptional regulator [Rhizobium]	517259653	COG3629	DNA-binding transcriptional activator of the SARP family	gnl|CDD|226156	Signal transduction mechanisms	T	wt	mut	OK	17.7064	128.873	2.86361	5e-05	0.000122279	yes
Rt623_123	MULTISPECIES: diguanylate cyclase [Rhizobium]	648539101	COG2199	GGDEF domain, diguanylate cyclase (c-di-GMP synthetase) or its enzymatically inactive variants	gnl|CDD|225109	Signal transduction mechanisms	T	wt	mut	OK	215.961	39.326	-2.45721	5e-05	0.000122279	yes
Rt782_109	MULTISPECIES: nitrogen regulatory protein P-II 1 [Rhizobium]	489639244	COG0347	Nitrogen regulatory protein PII	gnl|CDD|223424	Signal transduction mechanisms \ Amino acid transport and metabolism	TE	wt	mut	OK	25.7913	229.336	3.15251	5e-05	0.000122279	yes
Rt615_20	LuxR family transcriptional regulator [Rhizobium leguminosarum]	517055898	COG2197	DNA-binding response regulator, NarL/FixJ family, contains REC and HTH domains	gnl|CDD|225107	Signal transduction mechanisms \ Transcription	TK	wt	mut	OK	17.8996	138.385	2.95069	5e-05	0.000122279	yes
Rt620_55	MULTISPECIES: chemotaxis protein CheY [Proteobacteria]	489637922	COG0745	DNA-binding response regulator, OmpR family, contains REC and winged-helix (wHTH) domain	gnl|CDD|223816	Signal transduction mechanisms \ Transcription	TK	wt	mut	OK	1565.16	323.856	-2.27289	5e-05	0.000122279	yes
Rt648_50	MULTISPECIES: PhoB family transcriptional regulator [Rhizobium]	648496577	COG0745	DNA-binding response regulator, OmpR family, contains REC and winged-helix (wHTH) domain	gnl|CDD|223816	Signal transduction mechanisms \ Transcription	TK	wt	mut	OK	80.9566	1208.68	3.90014	5e-05	0.000122279	yes
Rt794_46	MULTISPECIES: LuxR family transcriptional regulator [Rhizobium]	517058291	COG2197	DNA-binding response regulator, NarL/FixJ family, contains REC and HTH domains	gnl|CDD|225107	Signal transduction mechanisms \ Transcription	TK	wt	mut	OK	13.4131	562.166	5.38928	5e-05	0.000122279	yes
Rt617_61	hypothetical protein [Rhizobium leguminosarum]	517057125	COG0317	(p)ppGpp synthase/hydrolase, HD superfamily	gnl|CDD|223394	Signal transduction mechanisms \ Transcription	TK	wt	mut	OK	46.9487	436.553	3.217	5e-05	0.000122279	yes
Rt783_120	hypothetical protein RHECNPAF_1510021 [Rhizobium etli CNPAF512]	327193538	COG3515	Predicted component of the type VI protein secretion system	gnl|CDD|226046	Intracellular trafficking, secretion, and vesicular transport	U	wt	mut	OK	75.7517	442.078	2.54495	5e-05	0.000122279	yes
Rt619_139	MULTISPECIES: hypothetical protein [Rhizobium]	517053122	COG3523	Type VI protein secretion system component VasK	gnl|CDD|226054	Intracellular trafficking, secretion, and vesicular transport	U	wt	mut	OK	62.1649	987.379	3.98943	5e-05	0.000122279	yes
Rt780_56	MULTISPECIES: hypothetical protein [Rhizobium]	517052305	COG3451	Type IV secretory pathway, VirB4 component	gnl|CDD|225982	Intracellular trafficking, secretion, and vesicular transport	U	wt	mut	OK	46.6565	803.002	4.10525	5e-05	0.000122279	yes
Rt783_22	hemin transporter [Rhizobium gallicum]	517259759	COG2831	Hemolysin activation/secretion protein	gnl|CDD|225387	Intracellular trafficking, secretion, and vesicular transport	U	wt	mut	OK	82.8644	20.4379	-2.01951	5e-05	0.000122279	yes
Rt643_5	ABC transporter ATP-binding protein [Rhizobium leguminosarum]	655323605	COG4618	ABC-type protease/lipase transport system, ATPase and permease components	gnl|CDD|226969	Intracellular trafficking, secretion, and vesicular transport	U	wt	mut	OK	2.80876	13.0636	2.21755	5e-05	0.000122279	yes
Rt783_114	hypothetical protein RLPCCGM1_p1993 [Rhizobium leguminosarum bv. phaseoli CCGM1]	654360326	COG3523	Type VI protein secretion system component VasK	gnl|CDD|226054	Intracellular trafficking, secretion, and vesicular transport	U	wt	mut	OK	8.41888	46.9257	2.47868	5e-05	0.000122279	yes
Rt615_23	ABC transporter ATP-binding protein [Rhizobium leguminosarum]	655323235	COG4618	ABC-type protease/lipase transport system, ATPase and permease components	gnl|CDD|226969	Intracellular trafficking, secretion, and vesicular transport	U	wt	mut	OK	3.12843	14.7462	2.23683	5e-05	0.000122279	yes
Rt783_121	type VI secretion system-associated protein [Rhizobium etli bv. mimosae str. IE4771]	647796426	COG3516	Predicted component of the type VI protein secretion system	gnl|CDD|226047	Intracellular trafficking, secretion, and vesicular transport	U	wt	mut	OK	106.863	463.256	2.11605	5e-05	0.000122279	yes
Rt772_17	MULTISPECIES: type I secretion protein [Rhizobium]	517054396	COG4618	ABC-type protease/lipase transport system, ATPase and permease components	gnl|CDD|226969	Intracellular trafficking, secretion, and vesicular transport	U	wt	mut	OK	161.562	769.739	2.25228	5e-05	0.000122279	yes
Rt657_204	CtpF protein [Rhizobium leguminosarum]	655323514	COG4963	Flp pilus assembly protein, ATPase CpaE	gnl|CDD|227298	Intracellular trafficking, secretion, and vesicular transport \ Extracellular structures	UW	wt	mut	OK	174.616	28.3643	-2.62204	5e-05	0.000122279	yes
Rt644_51	MULTISPECIES: Flp pilus assembly protein CpaB [Rhizobium]	517052523	COG3745	Flp pilus assembly protein CpaB	gnl|CDD|226268	Intracellular trafficking, secretion, and vesicular transport \ Extracellular structures	UW	wt	mut	OK	96.1993	665.83	2.79106	5e-05	0.000122279	yes
Rt657_211	pilus assembly protein TadG [Rhizobium gallicum]	517259154	COG4961	Flp pilus assembly protein TadG	gnl|CDD|227296	Intracellular trafficking, secretion, and vesicular transport \ Extracellular structures	UW	wt	mut	OK	256.898	63.4155	-2.01829	5e-05	0.000122279	yes
Rt657_203	protein kinase [Rhizobium leguminosarum]	655323513	COG4962	Pilus assembly protein, ATPase of CpaF family	gnl|CDD|227297	Intracellular trafficking, secretion, and vesicular transport \ Extracellular structures	UW	wt	mut	OK	117.33	26.4139	-2.1512	5e-05	0.000122279	yes
Rt657_212	membrane protein [Rhizobium leguminosarum]	517055519	COG4961	Flp pilus assembly protein TadG	gnl|CDD|227296	Intracellular trafficking, secretion, and vesicular transport \ Extracellular structures	UW	wt	mut	OK	165.993	33.2231	-2.32087	5e-05	0.000122279	yes
Rt657_206	pilus assembly protein CpaC [Rhizobium gallicum]	648539163	COG4964	Flp pilus assembly protein, secretin CpaC	gnl|CDD|227299	Intracellular trafficking, secretion, and vesicular transport \ Extracellular structures	UW	wt	mut	OK	121.14	25.1172	-2.26992	5e-05	0.000122279	yes
Rt657_199	hypothetical protein [Rhizobium leguminosarum]	517055532	COG5010	Flp pilus assembly protein TadD, contains TPR repeats	gnl|CDD|227343	Intracellular trafficking, secretion, and vesicular transport \ Extracellular structures	UW	wt	mut	OK	93.719	22.8173	-2.03822	5e-05	0.000122279	yes
Rt657_77	endoribonuclease L-PSP [Rhizobium leguminosarum]	517055641	COG0251	Enamine deaminase RidA, house cleaning of reactive enamine intermediates, YjgF/YER057c/UK114 family	gnl|CDD|223329	Defense mechanisms	V	wt	mut	OK	281.498	60.4161	-2.22012	5e-05	0.000122279	yes
Rt782_16	cyclic beta-1,2-glucan ABC transporter [Rhizobium leguminosarum]	655325318	COG1132	ABC-type multidrug transport system, ATPase and permease component	gnl|CDD|224055	Defense mechanisms	V	wt	mut	OK	906.03	9113.37	3.33035	5e-05	0.000122279	yes
Rt763_97	ABC transporter ATPase [Rhizobium leguminosarum]	655324924	COG1132	ABC-type multidrug transport system, ATPase and permease component	gnl|CDD|224055	Defense mechanisms	V	wt	mut	OK	18.4763	0	#NAME?	5e-05	0.000122279	yes
Rt637_32	hemolysin secretion protein D [Rhizobium leguminosarum]	517341666	COG1566	Multidrug resistance efflux pump	gnl|CDD|224482	Defense mechanisms	V	wt	mut	OK	7.04575	29.7255	2.07687	5e-05	0.000122279	yes
Rt622_17	multidrug ABC transporter ATPase [Rhizobium leguminosarum]	517057450	COG1132	ABC-type multidrug transport system, ATPase and permease component	gnl|CDD|224055	Defense mechanisms	V	wt	mut	OK	55.374	0	#NAME?	5e-05	0.000122279	yes
Rt770_16	multidrug transporter [Rhizobium leguminosarum]	517056403	COG0841	Multidrug efflux pump subunit AcrB	gnl|CDD|223911	Defense mechanisms	V	wt	mut	OK	12.4134	55.2123	2.15309	5e-05	0.000122279	yes
Rt620_141	multidrug ABC transporter ATP-binding protein [Rhizobium gallicum]	517258016	COG1131	ABC-type multidrug transport system, ATPase component	gnl|CDD|224054	Defense mechanisms	V	wt	mut	OK	7.81414	106.254	3.76528	5e-05	0.000122279	yes
Rt620_139	membrane protein [Rhizobium leguminosarum]	517054420	COG0842	ABC-type multidrug transport system, permease component	gnl|CDD|223912	Defense mechanisms	V	wt	mut	OK	10.4457	43.3764	2.05401	5e-05	0.000122279	yes
Rt785_29	DNA mismatch repair protein MutT [Rhizobium leguminosarum]	517056127	COG0494	8-oxo-dGTP pyrophosphatase MutT and related house-cleaning NTP pyrophosphohydrolases, NUDIX family	gnl|CDD|223568	Defense mechanisms	V	wt	mut	OK	142.954	870.606	2.60647	5e-05	0.000122279	yes
Rt676_13	MULTISPECIES: transporter [Rhizobium]	517258015	COG1566	Multidrug resistance efflux pump	gnl|CDD|224482	Defense mechanisms	V	wt	mut	OK	13.334	185.473	3.79803	5e-05	0.000122279	yes
Rt780_58	MULTISPECIES: flavin-nucleotide-binding protein [Rhizobium]	517260672	COG3467	Nitroimidazol reductase NimA or a related FMN-containing flavoprotein, pyridoxamine 5'-phosphate oxidase superfamily	gnl|CDD|225998	Defense mechanisms	V	wt	mut	OK	36.8003	1351.53	5.19874	5e-05	0.000122279	yes
Rt625_21	multidrug transporter [Rhizobium leguminosarum]	516732147	COG2076	Multidrug transporter EmrE and related cation transporters	gnl|CDD|224987	Defense mechanisms	V	wt	mut	OK	103.493	1186.99	3.5197	5e-05	0.000122279	yes
Rt617_20	ACR family transporter [Rhizobium leguminosarum]	517342337	COG0841	Multidrug efflux pump subunit AcrB	gnl|CDD|223911	Defense mechanisms	V	wt	mut	OK	17.0045	112.607	2.72731	5e-05	0.000122279	yes
Rt620_28	hemolysin secretion protein D [Rhizobium leguminosarum]	517054519	COG1566	Multidrug resistance efflux pump	gnl|CDD|224482	Defense mechanisms	V	wt	mut	OK	48.1861	1236.87	4.68193	5e-05	0.000122279	yes
Rt624_75	MULTISPECIES: multidrug ABC transporter ATP-binding protein [Rhizobium]	517257866	COG1132	ABC-type multidrug transport system, ATPase and permease component	gnl|CDD|224055	Defense mechanisms	V	wt	mut	OK	26.7425	113.787	2.08913	5e-05	0.000122279	yes
Rt774_10	prevent-host-death protein [Rhizobium leguminosarum]	516616441	COG2161	Antitoxin component YafN of the YafNO toxin-antitoxin module, PHD/YefM family	gnl|CDD|225072	Defense mechanisms	V	wt	mut	OK	89.4366	516.068	2.52862	5e-05	0.000122279	yes
Rt621_37	MULTISPECIES: endoribonuclease [Rhizobium]	517257754	COG0251	Enamine deaminase RidA, house cleaning of reactive enamine intermediates, YjgF/YER057c/UK114 family	gnl|CDD|223329	Defense mechanisms	V	wt	mut	OK	1104.9	192.969	-2.51748	5e-05	0.000122279	yes
Rt793_249	6-aminohexanoate-dimer hydrolase [Rhizobium gallicum]	517257215	COG1680	CubicO group peptidase, beta-lactamase class C family	gnl|CDD|224594	Defense mechanisms	V	wt	mut	OK	8.28084	35.4141	2.09648	5e-05	0.000122279	yes
Rt615_24	hemolysin secretion protein D [Rhizobium gallicum]	517258775	COG1566	Multidrug resistance efflux pump	gnl|CDD|224482	Defense mechanisms	V	wt	mut	OK	8.20428	189.179	4.52723	5e-05	0.000122279	yes
Rt665_2	beta-lactamase/D-alanine carboxypeptidase [Rhizobium leguminosarum]	655324491	COG1680	CubicO group peptidase, beta-lactamase class C family	gnl|CDD|224594	Defense mechanisms	V	wt	mut	OK	387.757	52.7913	-2.87678	5e-05	0.000122279	yes
Rt628_101	acriflavine resistance protein B [Rhizobium leguminosarum]	655325637	COG0841	Multidrug efflux pump subunit AcrB	gnl|CDD|223911	Defense mechanisms	V	wt	mut	OK	22.9613	168.782	2.87789	5e-05	0.000122279	yes
Rt622_40	multidrug ABC transporter [Rhizobium leguminosarum]	517057427	COG1132	ABC-type multidrug transport system, ATPase and permease component	gnl|CDD|224055	Defense mechanisms	V	wt	mut	OK	78.2215	344.056	2.13701	5e-05	0.000122279	yes
Rt623_26	ADP-ribose pyrophosphatase [Rhizobium leguminosarum]	655325344	COG0494	8-oxo-dGTP pyrophosphatase MutT and related house-cleaning NTP pyrophosphohydrolases, NUDIX family	gnl|CDD|223568	Defense mechanisms	V	wt	mut	OK	325.231	51.4696	-2.65967	5e-05	0.000122279	yes
Rt618_106	multidrug transporter MatE [Rhizobium leguminosarum]	517056739	COG0534	Na+-driven multidrug efflux pump	gnl|CDD|223608	Defense mechanisms	V	wt	mut	OK	46.7044	3.76883	-3.63137	5e-05	0.000122279	yes
Rt780_203	MULTISPECIES: prevent-host-death protein [Rhizobium]	489652874	COG4118	Antitoxin component of toxin-antitoxin stability system, DNA-binding transcriptional repressor	gnl|CDD|226603	Defense mechanisms	V	wt	mut	OK	154.383	787.892	2.35148	5e-05	0.000122279	yes
Rt657_205	pilus assembly protein [Rhizobium leguminosarum]	655323515	COG5461	Type IV pilus biogenesis protein CpaD/CtpE	gnl|CDD|227748	Extracellular structures	W	wt	mut	OK	143.972	18.8577	-2.93256	5e-05	0.000122279	yes
Rt664_2	replication protein [Rhizobium leguminosarum]	516594010	COG5534	Plasmid replication initiator protein	gnl|CDD|227821	Mobilome: prophages, transposons	X	wt	mut	OK	6.87732	30.3554	2.14204	5e-05	0.000122279	yes
Rt634_18	chemotaxis protein [Rhizobium leguminosarum]	655325738	COG1783	Phage terminase large subunit	gnl|CDD|224697	Mobilome: prophages, transposons	X	wt	mut	OK	111.516	11.7174	-3.25053	5e-05	0.000122279	yes
Rt622_98	transposase [Rhizobium sp. R1-200B2]	662289712	COG3666	Transposase	gnl|CDD|226192	Mobilome: prophages, transposons	X	wt	mut	OK	8.1473	107.136	3.71697	5e-05	0.000122279	yes
Rt623_72	MULTISPECIES: hypothetical protein [Rhizobium]	516729809	no COG found at E<0.01					wt	mut	OK	159.261	724.09	2.18477	5e-05	0.000122279	yes
Rt656_4	hypothetical protein [Rhizobium leguminosarum]	489643061	no COG found at E<0.01					wt	mut	OK	348.12	17985.5	5.6911	5e-05	0.000122279	yes
Rt780_27	hypothetical protein [Rhizobium leguminosarum]	502301484	no COG found at E<0.01					wt	mut	OK	35.6663	290.177	3.0243	5e-05	0.000122279	yes
Rt656_5	MULTISPECIES: hypothetical protein [Rhizobium]	517052813	no COG found at E<0.01					wt	mut	OK	692.661	46519	6.06953	5e-05	0.000122279	yes
Rt634_46	MULTISPECIES: hypothetical protein [Rhizobium]	516592029	no COG found at E<0.01					wt	mut	OK	1196.21	134.624	-3.15147	5e-05	0.000122279	yes
Rt624_104	MULTISPECIES: membrane protein [Rhizobium]	489637257				Function unknown	S	wt	mut	OK	37.6147	1027.2	4.77128	5e-05	0.000122279	yes
Rt780_42	membrane protein [Rhizobium leguminosarum]	655325881				Function unknown	S	wt	mut	OK	7.46877	307.384	5.36303	5e-05	0.000122279	yes
Rt624_11	hypothetical protein [Rhizobium gallicum]	517257914	no COG found at E<0.01					wt	mut	OK	182.865	39.5459	-2.20918	5e-05	0.000122279	yes
Rt624_110	MULTISPECIES: membrane protein [Rhizobium]	648538952				Function unknown	S	wt	mut	OK	1231.88	19190.5	3.96146	5e-05	0.000122279	yes
Rt619_103	hypothetical protein [Rhizobium leguminosarum]	653788128	no COG found at E<0.01					wt	mut	OK	21.3798	2216.79	6.69608	5e-05	0.000122279	yes
Rt780_54	MULTISPECIES: hypothetical protein [Rhizobium]	517260671	no COG found at E<0.01					wt	mut	OK	252.844	6285.77	4.63577	5e-05	0.000122279	yes
Rt780_55	MULTISPECIES: hypothetical protein [Rhizobium]	517052306	no COG found at E<0.01					wt	mut	OK	77.023	1912.79	4.63425	5e-05	0.000122279	yes
Rt627_112	MULTISPECIES: hypothetical protein [Rhizobium]	517293930	no COG found at E<0.01					wt	mut	OK	1386.5	13953.1	3.33107	5e-05	0.000122279	yes
Rt783_115	carboxypeptidase domain-containing protein [Rhizobium etli bv. mimosae str. IE4771]	647796420				General function prediction only	R	wt	mut	OK	10.3922	73.448	2.82122	5e-05	0.000122279	yes
Rt641_46	MULTISPECIES: hypothetical protein [Rhizobium]	517054319	no COG found at E<0.01					wt	mut	OK	111.02	1261.97	3.50679	5e-05	0.000122279	yes
Rt619_135	membrane protein [Rhizobium leguminosarum]	655323684				Function unknown	S	wt	mut	OK	50.791	529.198	3.38116	5e-05	0.000122279	yes
Rt635_32	hypothetical protein [Rhizobium leguminosarum]	516727313	no COG found at E<0.01					wt	mut	OK	0	161.301	Inf	5e-05	0.000122279	yes
Rt664_14	hypothetical protein [Rhizobium leguminosarum]	516594023	no COG found at E<0.01					wt	mut	OK	7.39924	33.692	2.18696	5e-05	0.000122279	yes
Rt780_90	hypothetical protein [Rhizobium leguminosarum]	655325911	no COG found at E<0.01					wt	mut	OK	114.871	1599.45	3.79949	5e-05	0.000122279	yes
Rt619_145	jcf7180000000619_145	no protein blast hits found	no COG found at E<0.01					wt	mut	OK	281.736	2977.66	3.40176	5e-05	0.000122279	yes
Rt619_148	membrane protein [Rhizobium leguminosarum]	655323676				Function unknown	S	wt	mut	OK	236.042	55.8097	-2.08045	5e-05	0.000122279	yes
Rt657_180	MULTISPECIES: hypothetical protein [Rhizobium]	517055549	no COG found at E<0.01					wt	mut	OK	76.3597	417.543	2.45104	5e-05	0.000122279	yes
Rt657_182	hypothetical protein [Rhizobium gallicum]	517259129	no COG found at E<0.01					wt	mut	OK	176.607	1666.91	3.23856	5e-05	0.000122279	yes
Rt657_189	hypothetical protein [Rhizobium etli]	501458842	no COG found at E<0.01					wt	mut	OK	136.588	2006.61	3.87686	5e-05	0.000122279	yes
Rt765_16	MULTISPECIES: hypothetical protein [Rhizobium]	648539250	no COG found at E<0.01					wt	mut	OK	33.9491	589.72	4.11859	5e-05	0.000122279	yes
Rt643_13	MULTISPECIES: hypothetical protein [Rhizobium]	517055399	no COG found at E<0.01					wt	mut	OK	20.3547	0	#NAME?	5e-05	0.000122279	yes
Rt625_117	MULTISPECIES: signal peptide protein [Rhizobium]	489635706				Intracellular trafficking, secretion, and vesicular transport	U	wt	mut	OK	743.75	87.1121	-3.09387	5e-05	0.000122279	yes
Rt784_54	squalene cyclase [Rhizobium leguminosarum]	655324835				Lipid transport and metabolism	I	wt	mut	OK	8.80141	35.5122	2.01251	5e-05	0.000122279	yes
Rt670_16	MULTISPECIES: hypothetical protein [Rhizobium]	517256797	no COG found at E<0.01					wt	mut	OK	94.3015	19.6398	-2.2635	5e-05	0.000122279	yes
Rt784_57	hypothetical protein [Rhizobium leguminosarum]	655324838	no COG found at E<0.01					wt	mut	OK	99.6763	872.737	3.13023	5e-05	0.000122279	yes
Rt643_7	fibrinogen binding protein [Rhizobium gallicum]	517259248				Function unknown	S	wt	mut	OK	52.5766	0	#NAME?	5e-05	0.000122279	yes
Rt766_37	hypothetical protein [Rhizobium etli]	501460350	no COG found at E<0.01					wt	mut	OK	418.438	3349.17	3.00072	5e-05	0.000122279	yes
Rt628_5	flagellar protein [Rhizobium leguminosarum]	655325750				Cell motility	N	wt	mut	OK	104.597	17.2376	-2.60121	5e-05	0.000122279	yes
Rt617_60	MULTISPECIES: cyclase [Rhizobium]	517057124				General function prediction only	R	wt	mut	OK	65.0241	282.811	2.12079	5e-05	0.000122279	yes
Rt617_62	MULTISPECIES: hypothetical protein [Rhizobium]	648496972	no COG found at E<0.01					wt	mut	OK	32.7158	655.382	4.32428	5e-05	0.000122279	yes
Rt617_63	MULTISPECIES: hypothetical protein [Rhizobium]	517057127	no COG found at E<0.01					wt	mut	OK	67.0507	1646.97	4.61842	5e-05	0.000122279	yes
Rt617_64	MULTISPECIES: hypothetical protein [Rhizobium]	517057128	no COG found at E<0.01					wt	mut	OK	329.319	5674.6	4.10696	5e-05	0.000122279	yes
Rt763_114	multidrug ABC transporter [Rhizobium leguminosarum]	655324936				Defense mechanisms	V	wt	mut	OK	21.6426	0	#NAME?	5e-05	0.000122279	yes
Rt763_121	MULTISPECIES: hypothetical protein [Rhizobium]	517258318	no COG found at E<0.01					wt	mut	OK	76.4516	0	#NAME?	5e-05	0.000122279	yes
Rt785_24	hypothetical protein [Rhizobium leguminosarum]	655326699	no COG found at E<0.01					wt	mut	OK	58010.6	3795.91	-3.9338	5e-05	0.000122279	yes
Rt628_95	hypothetical protein [Rhizobium leguminosarum]	648545483	no COG found at E<0.01					wt	mut	OK	131.624	1506.37	3.51658	5e-05	0.000122279	yes
Rt780_124	membrane protein [Rhizobium leguminosarum]	655325940				Function unknown	S	wt	mut	OK	84.7289	703.844	3.05433	5e-05	0.000122279	yes
Rt629_20	hypothetical protein [Rhizobium leguminosarum]	655323967	no COG found at E<0.01					wt	mut	OK	5.84769	131.601	4.49216	5e-05	0.000122279	yes
Rt768_1	hypothetical protein [Rhizobium leguminosarum]	489655263	no COG found at E<0.01					wt	mut	OK	964.289	68.8563	-3.80781	5e-05	0.000122279	yes
Rt626_112	hypothetical protein [Rhizobium leguminosarum]	502306546	no COG found at E<0.01					wt	mut	OK	429.146	3031.47	2.82048	5e-05	0.000122279	yes
Rt768_47	MULTISPECIES: entericidin [Rhizobium]	517256474				Function unknown	S	wt	mut	OK	535.212	2186.56	2.03048	5e-05	0.000122279	yes
Rt644_23	MULTISPECIES: hypothetical protein [Rhizobium]	517052550	no COG found at E<0.01					wt	mut	OK	126.823	1154.78	3.18673	5e-05	0.000122279	yes
Rt763_66	MULTISPECIES: membrane protein [Rhizobium]	517053727				Function unknown	S	wt	mut	OK	782.647	14273.8	4.18886	5e-05	0.000122279	yes
Rt794_84	MULTISPECIES: hypothetical protein [Rhizobium]	517057826	no COG found at E<0.01					wt	mut	OK	1164.9	9471.14	3.02334	5e-05	0.000122279	yes
Rt772_19	MULTISPECIES: autoaggregation protein [Rhizobium]	517257999				Intracellular trafficking, secretion, and vesicular transport	U	wt	mut	OK	769.117	22187.1	4.85038	5e-05	0.000122279	yes
Rt763_88	hypothetical protein [Rhizobium leguminosarum]	655324917	no COG found at E<0.01					wt	mut	OK	24.9799	0	#NAME?	5e-05	0.000122279	yes
Rt619_34	hypothetical protein [Rhizobium leguminosarum]	489634787	no COG found at E<0.01					wt	mut	OK	274.14	0	#NAME?	5e-05	0.000122279	yes
Rt662_16	jcf7180000000662_16	no protein blast hits found	no COG found at E<0.01					wt	mut	OK	297.747	2473.77	3.05455	5e-05	0.000122279	yes
Rt687_3	hypothetical protein [Rhizobium etli]	501459322	no COG found at E<0.01					wt	mut	OK	56.277	497.185	3.14316	5e-05	0.000122279	yes
Rt641_24	hypothetical protein [Rhizobium leguminosarum]	655325057	no COG found at E<0.01					wt	mut	OK	97.6838	746.546	2.93404	5e-05	0.000122279	yes
Rt619_113	membrane protein [Rhizobium leguminosarum]	655323697				Function unknown	S	wt	mut	OK	52.8072	277.726	2.39485	5e-05	0.000122279	yes
Rt663_2	hypothetical protein [Rhizobium leguminosarum]	655326475	no COG found at E<0.01					wt	mut	OK	266.127	2320.43	3.1242	5e-05	0.000122279	yes
Rt784_63	MULTISPECIES: signal peptide protein [Rhizobium]	517053620				Intracellular trafficking, secretion, and vesicular transport	U	wt	mut	OK	480.091	20245.6	5.39816	5e-05	0.000122279	yes
Rt780_79	jcf7180000000780_79	no protein blast hits found	no COG found at E<0.01					wt	mut	OK	53.0158	362.408	2.77312	5e-05	0.000122279	yes
Rt615_173	hypothetical protein [Rhizobium leguminosarum]	648496848	COG5047		gnl|CDD|227380			wt	mut	OK	54.3173	376.834	2.79445	5e-05	0.000122279	yes
Rt783_3	hypothetical protein [Rhizobium leguminosarum]	489643421	no COG found at E<0.01					wt	mut	OK	471.153	5365.95	3.50956	5e-05	0.000122279	yes
Rt763_104	hypothetical protein [Rhizobium leguminosarum]	655324928	no COG found at E<0.01					wt	mut	OK	89.1785	0	#NAME?	5e-05	0.000122279	yes
Rt620_138	membrane protein [Rhizobium gallicum]	517258019				Function unknown	S	wt	mut	OK	473.837	25794.7	5.76654	5e-05	0.000122279	yes
Rt619_32	hypothetical protein [Sinorhizobium meliloti]	658533570	no COG found at E<0.01					wt	mut	OK	1651.77	9417.3	2.51131	5e-05	0.000122279	yes
Rt792_57	hypothetical protein [Rhizobium gallicum]	517260522	no COG found at E<0.01					wt	mut	OK	569.88	98.9783	-2.52547	5e-05	0.000122279	yes
Rt650_35	hypothetical protein [Rhizobium leguminosarum]	655326445	no COG found at E<0.01					wt	mut	OK	42.8162	307.173	2.84282	5e-05	0.000122279	yes
Rt628_106	hypothetical protein [Rhizobium leguminosarum]	655325634	no COG found at E<0.01					wt	mut	OK	210.275	1300.18	2.62836	5e-05	0.000122279	yes
Rt692_1	hypothetical protein [Rhizobium leguminosarum]	517053845	no COG found at E<0.01					wt	mut	OK	19.3506	611.79	4.98259	5e-05	0.000122279	yes
Rt628_29	hypothetical protein [Rhizobium leguminosarum]	489680002	no COG found at E<0.01					wt	mut	OK	439.616	0	#NAME?	5e-05	0.000122279	yes
Rt631_30	MULTISPECIES: hypothetical protein [Rhizobium]	502309070	no COG found at E<0.01					wt	mut	OK	172.249	694.828	2.01216	5e-05	0.000122279	yes
Rt657_267	jcf7180000000657_267	no protein blast hits found	no COG found at E<0.01					wt	mut	OK	78.3184	808.478	3.36779	5e-05	0.000122279	yes
Rt619_90	hypothetical protein [Rhizobium leguminosarum]	655323708	no COG found at E<0.01					wt	mut	OK	43.3631	306.319	2.8205	5e-05	0.000122279	yes
Rt684_6	membrane protein [Rhizobium leguminosarum]	655324955				Function unknown	S	wt	mut	OK	11.2653	0	#NAME?	5e-05	0.000122279	yes
Rt619_98	acetyltransferase [Rhizobium leguminosarum]	655323705				General function prediction only	R	wt	mut	OK	517.95	50.8084	-3.34967	5e-05	0.000122279	yes
Rt633_19	hypothetical protein [Rhizobium gallicum]	517260003	no COG found at E<0.01					wt	mut	OK	174.014	1131.94	2.70152	5e-05	0.000122279	yes
Rt794_69	membrane protein [Rhizobium leguminosarum]	655323992				Function unknown	S	wt	mut	OK	56.3143	288.711	2.35805	5e-05	0.000122279	yes
Rt620_118	MULTISPECIES: membrane protein [Rhizobium]	517054437				Function unknown	S	wt	mut	OK	444.817	2556.19	2.52271	5e-05	0.000122279	yes
Rt792_30	membrane protein [Rhizobium leguminosarum]	655326674				Function unknown	S	wt	mut	OK	56.5591	5669.67	6.64736	5e-05	0.000122279	yes
Rt784_62	major facilitator transporter [Rhizobium leguminosarum]	655324842				Function unknown	S	wt	mut	OK	24.9073	499.923	4.32706	5e-05	0.000122279	yes
Rt768_3	membrane protein [Rhizobium leguminosarum]	517053306				Function unknown	S	wt	mut	OK	43.8827	10.5949	-2.05028	5e-05	0.000122279	yes
Rt792_60	MULTISPECIES: hypothetical protein [Rhizobium]	517056224	no COG found at E<0.01					wt	mut	OK	301.191	59.2968	-2.34465	5e-05	0.000122279	yes
Rt659_18	membrane protein [Rhizobium leguminosarum]	648496958				Function unknown	S	wt	mut	OK	103.571	13.5871	-2.93031	5e-05	0.000122279	yes
Rt780_14	major facilitator transporter [Rhizobium leguminosarum]	655325863				Function unknown	S	wt	mut	OK	327.727	26.1548	-3.64735	5e-05	0.000122279	yes
Rt793_228	signal peptide protein [Rhizobium gallicum]	517257228				Intracellular trafficking, secretion, and vesicular transport	U	wt	mut	OK	76.4293	594.03	2.95834	5e-05	0.000122279	yes
Rt633_57	hypothetical protein [Rhizobium leguminosarum]	517057537	no COG found at E<0.01					wt	mut	OK	84.0704	20.3726	-2.04497	5e-05	0.000122279	yes
Rt646_3	hypothetical protein [Rhizobium leguminosarum]	517056592	no COG found at E<0.01					wt	mut	OK	0	87.4053	Inf	5e-05	0.000122279	yes
Rt768_53	MULTISPECIES: hypothetical protein [Rhizobium]	648496643	no COG found at E<0.01					wt	mut	OK	578.211	7246.34	3.64758	5e-05	0.000122279	yes
Rt786_50	hypothetical protein [Rhizobium leguminosarum]	655324488	no COG found at E<0.01					wt	mut	OK	865.526	61791.5	6.15769	5e-05	0.000122279	yes
Rt623_59	hypothetical protein [Rhizobium leguminosarum]	655325359	no COG found at E<0.01					wt	mut	OK	77.1489	21265.8	8.10667	5e-05	0.000122279	yes
Rt780_191	RNA polymerase subunit sigma-70 [Rhizobium leguminosarum]	655326211				Transcription	K	wt	mut	OK	0	76.9881	Inf	5e-05	0.000122279	yes
Rt761_93	hypothetical protein [Rhizobium leguminosarum]	655324736	no COG found at E<0.01					wt	mut	OK	1134.9	50.2085	-4.49849	5e-05	0.000122279	yes
Rt763_64	jcf7180000000763_64	no protein blast hits found	no COG found at E<0.01					wt	mut	OK	18.3518	260.174	3.82548	5e-05	0.000122279	yes
Rt623_80	MULTISPECIES: hypothetical protein [Rhizobium]	517258672	no COG found at E<0.01					wt	mut	OK	89.8634	686.16	2.93274	5e-05	0.000122279	yes
Rt684_5	membrane protein [Rhizobium sp. CCGE 510]	494904559				Function unknown	S	wt	mut	OK	98.4392	0	#NAME?	5e-05	0.000122279	yes
Rt647_40	Rt647_40	no protein blast hits found	no COG found at E<0.01					wt	mut	OK	71.1704	541.328	2.92715	5e-05	0.000122279	yes
Rt647_43	hypothetical protein [Rhizobium gallicum]	517258916	no COG found at E<0.01					wt	mut	OK	78.9054	9.79672	-3.00975	5e-05	0.000122279	yes
Rt687_6	jcf7180000000687_6	no protein blast hits found	no COG found at E<0.01					wt	mut	OK	67.053	380.288	2.50372	5e-05	0.000122279	yes
Rt614_24	MULTISPECIES: autoaggregation protein [Rhizobium]	517058090				Intracellular trafficking, secretion, and vesicular transport	U	wt	mut	OK	343.393	3167.48	3.2054	5e-05	0.000122279	yes
Rt630_5	hypothetical protein [Rhizobium leguminosarum]	489642217	no COG found at E<0.01					wt	mut	OK	198.012	1665.01	3.07187	5e-05	0.000122279	yes
Rt780_59	hypothetical protein [Rhizobium leguminosarum]	502301462	no COG found at E<0.01					wt	mut	OK	82.6559	680.889	3.04223	5e-05	0.000122279	yes
Rt614_31	MULTISPECIES: Tautomerase enzyme [Rhizobium]	517260215				General function prediction only	R	wt	mut	OK	15.013	267.498	4.15524	5e-05	0.000122279	yes
Rt780_62	MULTISPECIES: hypothetical protein [Rhizobium]	517260673	no COG found at E<0.01					wt	mut	OK	239.504	1940.23	3.0181	5e-05	0.000122279	yes
Rt616_39	membrane protein [Rhizobium leguminosarum]	517056536				Function unknown	S	wt	mut	OK	12.1805	102.526	3.07334	5e-05	0.000122279	yes
Rt657_145	hypothetical protein [Rhizobium gallicum]	517259102	no COG found at E<0.01					wt	mut	OK	372.648	1669.86	2.16384	5e-05	0.000122279	yes
Rt770_46	MULTISPECIES: hypothetical protein [Rhizobium]	517056374	no COG found at E<0.01					wt	mut	OK	168.427	2236.91	3.73131	5e-05	0.000122279	yes
Rt621_74	hypothetical protein [Rhizobium leguminosarum]	516735688	no COG found at E<0.01					wt	mut	OK	44.2158	259.409	2.55259	5e-05	0.000122279	yes
Rt621_77	MULTISPECIES: hypothetical protein [Rhizobium]	517257782	no COG found at E<0.01					wt	mut	OK	1480.79	329.083	-2.16985	5e-05	0.000122279	yes
Rt792_11	MULTISPECIES: photosystem reaction center subunit H [Rhizobium]	517056177	no COG found at E<0.01			Function unknown	S	wt	mut	OK	1111.28	12058.8	3.43979	5e-05	0.000122279	yes
Rt631_3	hypothetical protein [Rhizobium gallicum]	517259255	no COG found at E<0.01					wt	mut	OK	327.072	3067.17	3.22923	5e-05	0.000122279	yes
Rt631_31	MULTISPECIES: hypothetical protein [Rhizobium]	517054947	no COG found at E<0.01					wt	mut	OK	74.7905	3673.99	5.61835	5e-05	0.000122279	yes
Rt621_91	hypothetical protein [Rhizobium gallicum]	517257792	no COG found at E<0.01					wt	mut	OK	442.041	5371.7	3.60313	5e-05	0.000122279	yes
Rt621_92	hypothetical protein [Rhizobium leguminosarum]	502306643	no COG found at E<0.01					wt	mut	OK	492.131	42626	6.43655	5e-05	0.000122279	yes
Rt615_106	hypothetical protein [Rhizobium leguminosarum]	653724100	no COG found at E<0.01					wt	mut	OK	25.2969	113.368	2.16398	5e-05	0.000122279	yes
Rt615_115	hypothetical protein [Rhizobium leguminosarum]	517055812	no COG found at E<0.01					wt	mut	OK	23.7862	221.743	3.22069	5e-05	0.000122279	yes
Rt631_56	MULTISPECIES: membrane protein [Rhizobium]	517259287				Function unknown	S	wt	mut	OK	72.0814	11.39	-2.66186	5e-05	0.000122279	yes
Rt622_112	membrane protein [Rhizobium gallicum]	517259878				Function unknown	S	wt	mut	OK	22.25	431.011	4.27585	5e-05	0.000122279	yes
Rt622_18	MULTISPECIES: hypothetical protein [Rhizobium]	517259973	no COG found at E<0.01					wt	mut	OK	131.944	0	#NAME?	5e-05	0.000122279	yes
Rt657_232	MULTISPECIES: membrane protein [Rhizobium]	648539167				Function unknown	S	wt	mut	OK	130.176	1570.61	3.59279	5e-05	0.000122279	yes
Rt619_55	hypothetical protein [Rhizobium leguminosarum]	655323725	no COG found at E<0.01					wt	mut	OK	15.2696	97.1454	2.66948	5e-05	0.000122279	yes
Rt615_142	MULTISPECIES: photosystem reaction center subunit H [Rhizobium]	517055784				Function unknown	S	wt	mut	OK	1073.84	7204.36	2.7461	5e-05	0.000122279	yes
Rt625_12	MULTISPECIES: hypothetical protein [Rhizobium]	517053319	no COG found at E<0.01					wt	mut	OK	412.045	4201.94	3.35018	5e-05	0.000122279	yes
Rt628_19	MULTISPECIES: hypothetical protein [Rhizobium]	516732593	no COG found at E<0.01					wt	mut	OK	492.488	52.9444	-3.21754	5e-05	0.000122279	yes
Rt622_42	membrane protein [Rhizobium leguminosarum]	517057425				Function unknown	S	wt	mut	OK	1061.71	30219.8	4.83103	5e-05	0.000122279	yes
Rt625_32	MULTISPECIES: hypothetical protein [Rhizobium]	517053338	no COG found at E<0.01					wt	mut	OK	1063.41	238.982	-2.15372	5e-05	0.000122279	yes
Rt760_2	polyketide cyclase [Rhizobium leguminosarum]	655324803				General function prediction only	R	wt	mut	OK	37.1837	153.932	2.04955	5e-05	0.000122279	yes
Rt652_23	hypothetical protein [Rhizobium leguminosarum]	516593903	no COG found at E<0.01					wt	mut	OK	57.5044	346.855	2.59259	5e-05	0.000122279	yes
Rt615_21	hypothetical protein [Rhizobium leguminosarum]	655323234	no COG found at E<0.01					wt	mut	OK	14.8439	61.3127	2.04632	5e-05	0.000122279	yes
Rt625_54	MULTISPECIES: hypothetical protein [Rhizobium]	648538748	no COG found at E<0.01					wt	mut	OK	44.5037	503.372	3.49963	5e-05	0.000122279	yes
Rt780_11	membrane protein [Rhizobium leguminosarum]	517052348				Function unknown	S	wt	mut	OK	10.2708	105.82	3.36498	5e-05	0.000122279	yes
Rt780_111	hypothetical protein [Rhizobium leguminosarum]	655325930	no COG found at E<0.01					wt	mut	OK	10.6016	49.9926	2.23743	5e-05	0.000122279	yes
Rt623_115	hypothetical protein [Rhizobium leguminosarum]	499971035	no COG found at E<0.01					wt	mut	OK	25.6108	173.878	2.76325	5e-05	0.000122279	yes
Rt633_20	hypothetical protein [Rhizobium leguminosarum]	517057488	no COG found at E<0.01					wt	mut	OK	60.0605	277.007	2.20543	5e-05	0.000122279	yes
Rt615_70	hypothetical protein [Rhizobium leguminosarum]	655323266	no COG found at E<0.01					wt	mut	OK	3888.93	48018.5	3.62615	5e-05	0.000122279	yes
Rt615_78	signal peptide protein [Rhizobium gallicum]	648539119				Intracellular trafficking, secretion, and vesicular transport	U	wt	mut	OK	67.9999	295.596	2.12002	5e-05	0.000122279	yes
Rt623_133	MULTISPECIES: hypothetical protein [Rhizobium]	517052768	no COG found at E<0.01					wt	mut	OK	176.938	35.264	-2.32697	5e-05	0.000122279	yes
Rt633_38	RTX toxin [Rhizobium leguminosarum]	517294981				Defense mechanisms	V	wt	mut	OK	773.772	3445.37	2.15468	5e-05	0.000122279	yes
Rt654_29	membrane protein [Rhizobium leguminosarum]	655325405				Function unknown	S	wt	mut	OK	15.9708	86.164	2.43165	5e-05	0.000122279	yes
Rt762_157	MULTISPECIES: membrane protein [Rhizobium]	517057918				Function unknown	S	wt	mut	OK	66.3101	969.716	3.87026	5e-05	0.000122279	yes
Rt763_28	jcf7180000000763_28	no protein blast hits found	no COG found at E<0.01					wt	mut	OK	19.5632	130.385	2.73656	5e-05	0.000122279	yes
Rt761_72	autoaggregation protein (adhering protein) [Rhizobium leguminosarum]	655324743				Intracellular trafficking, secretion, and vesicular transport	U	wt	mut	OK	132.284	31.641	-2.06377	5e-05	0.000122279	yes
Rt618_48	acetyltransferase [Rhizobium leguminosarum]	517056790				General function prediction only	R	wt	mut	OK	80.4935	360.439	2.16281	5e-05	0.000122279	yes
Rt655_25	hypothetical protein [Rhizobium leguminosarum]	489642970	no COG found at E<0.01					wt	mut	OK	141.985	2096.52	3.88419	5e-05	0.000122279	yes
Rt780_41	hypothetical protein [Rhizobium leguminosarum]	655325880	no COG found at E<0.01					wt	mut	OK	8.37168	283.667	5.08254	5e-05	0.000122279	yes
Rt657_181	poly(hydroxyalkanoate) granule-associated protein [Rhizobium leguminosarum]	655323495				Function unknown	S	wt	mut	OK	207.885	2036.48	3.29222	5e-05	0.000122279	yes
Rt762_187	MULTISPECIES: peptide synthetase [Rhizobium]	489633873				General function prediction only	R	wt	mut	OK	11.8415	238.025	4.32919	5e-05	0.000122279	yes
Rt794_81	MULTISPECIES: membrane protein [Rhizobium]	489645111				Function unknown	S	wt	mut	OK	659.065	6137.17	3.21908	5e-05	0.000122279	yes
Rt785_54	hypothetical protein [Rhizobium leguminosarum]	648496882	no COG found at E<0.01					wt	mut	OK	112.205	26.2853	-2.09381	5e-05	0.000122279	yes
Rt763_91	hypothetical protein [Rhizobium leguminosarum]	489689607	no COG found at E<0.01					wt	mut	OK	1316.13	0	#NAME?	5e-05	0.000122279	yes
Rt634_53	MULTISPECIES: hypothetical protein [Rhizobium/Agrobacterium group]	494974064	no COG found at E<0.01					wt	mut	OK	498.505	3925.66	2.97725	5e-05	0.000122279	yes
Rt792_62	membrane protein [Rhizobium leguminosarum]	517056226				Function unknown	S	wt	mut	OK	353.691	6906.01	4.28729	5e-05	0.000122279	yes
Rt766_36	hypothetical protein [Rhizobium leguminosarum]	655323638	no COG found at E<0.01					wt	mut	OK	60.8777	463.209	2.92768	5e-05	0.000122279	yes
Rt669_2	MULTISPECIES: membrane protein [Rhizobium]	517258124				Function unknown	S	wt	mut	OK	32.2504	0	#NAME?	5e-05	0.000122279	yes
Rt780_89	dehydrogenase [Rhizobium leguminosarum]	655325910				General function prediction only	R	wt	mut	OK	59.0551	597.808	3.33955	5e-05	0.000122279	yes
Rt771_4	transcriptional regulator [Rhizobium leguminosarum]	655326293				Transcription	K	wt	mut	OK	1094.36	260.367	-2.07147	5e-05	0.000122279	yes
Rt783_23	hypothetical protein [Rhizobium gallicum]	517259760	no COG found at E<0.01					wt	mut	OK	232.442	47.7658	-2.28282	5e-05	0.000122279	yes
Rt646_12	D-amino acid dehydrogenase small subunit [Rhizobium leguminosarum]	517056601	COG0665	Glycine/D-amino acid oxidase (deaminating)	gnl|CDD|223737	Amino acid transport and metabolism	E	wt	mut	OK	3.11334	237.363	6.25249	0.0001	0.000236859	yes
Rt780_39	polysaccharide biosynthesis protein [Rhizobium leguminosarum]	655325878	COG1216	Glycosyltransferase, GT2 family	gnl|CDD|224137	Carbohydrate transport and metabolism	G	wt	mut	OK	2.55243	124.665	5.61004	0.0001	0.000236859	yes
Rt794_17	MULTISPECIES: ABC transporter permease [Rhizobium]	517058262	COG1172	Ribose/xylose/arabinose/galactoside ABC-type transport system, permease component	gnl|CDD|224093	Carbohydrate transport and metabolism	G	wt	mut	OK	3.41682	36.1266	3.40233	0.0001	0.000236859	yes
Rt622_78	MULTISPECIES: ferredoxin reductase [Rhizobium]	517259919	COG0446	NADPH-dependent 2,4-dienoyl-CoA reductase, sulfur reductase, or a related oxidoreductase	gnl|CDD|223523	Lipid transport and metabolism	I	wt	mut	OK	19.6932	4.22319	-2.22129	0.0001	0.000236859	yes
Rt614_82	3-oxoacyl-ACP reductase [Rhizobium gallicum]	517260171	COG1028	NAD(P)-dependent dehydrogenase, short-chain alcohol dehydrogenase family	gnl|CDD|223959	Lipid transport and metabolism \ Secondary metabolites biosynthesis, transport and catabolism \ General function prediction only	IQR	wt	mut	OK	5.21574	78.1273	3.90488	0.0001	0.000236859	yes
Rt762_55	RNA polymerase sigma70 [Rhizobium leguminosarum]	655324113	COG1595	DNA-directed RNA polymerase specialized sigma subunit, sigma24 family	gnl|CDD|224511	Transcription	K	wt	mut	OK	11.3173	69.7364	2.62339	0.0001	0.000236859	yes
Rt780_117	MULTISPECIES: ArsR family transcriptional regulator [Rhizobium]	517052251	COG0640	DNA-binding transcriptional regulator, ArsR family	gnl|CDD|223713	Transcription	K	wt	mut	OK	35.3465	191.096	2.43466	0.0001	0.000236859	yes
Rt652_25	LrpL [Rhizobium leguminosarum bv. trifolii]	121078483	COG1522	DNA-binding transcriptional regulator, Lrp family	gnl|CDD|224439	Transcription	K	wt	mut	OK	10.8321	113.607	3.39066	0.0001	0.000236859	yes
Rt622_94	serine/threonine protein kinase [Rhizobium gallicum]	517259896	COG4249	Uncharacterized protein, contains caspase domain	gnl|CDD|226700	General function prediction only	R	wt	mut	OK	4.81147	102.446	4.41224	0.0001	0.000236859	yes
Rt793_297	hypothetical protein [Rhizobium leguminosarum]	517054825	COG4783	Putative Zn-dependent protease, contains TPR repeats	gnl|CDD|227122	General function prediction only	R	wt	mut	OK	13.6288	72.5363	2.41204	0.0001	0.000236859	yes
Rt632_44	signal peptide protein [Rhizobium leguminosarum]	517056665	COG4875	Uncharacterized protein	gnl|CDD|227212	Function unknown	S	wt	mut	OK	10.832	1269.65	6.87299	0.0001	0.000236859	yes
Rt794_107	MULTISPECIES: antitoxin [Rhizobium]	516730242	COG5642	Uncharacterized conserved protein, DUF2384 family	gnl|CDD|227929	Function unknown	S	wt	mut	OK	24.5368	123.012	2.32578	0.0001	0.000236859	yes
Rt647_46	membrane protein [Rhizobium gallicum]	517258913				Function unknown	S	wt	mut	OK	58.1901	0	#NAME?	0.0001	0.000236859	yes
Rt648_34	hypothetical protein [Rhizobium leguminosarum]	489642290	no COG found at E<0.01					wt	mut	OK	291.042	0	#NAME?	0.0001	0.000236859	yes
Rt633_7	amino acid ABC transporter permease [Rhizobium gallicum]	517259996	COG0765	ABC-type amino acid transport system, permease component	gnl|CDD|223836	Amino acid transport and metabolism	E	wt	mut	OK	43.0896	9.11916	-2.24037	0.00015	0.000347654	yes
Rt616_102	hypothetical protein [Rhizobium leguminosarum]	653794960	COG1175	ABC-type sugar transport system, permease component	gnl|CDD|224096	Carbohydrate transport and metabolism	G	wt	mut	OK	6.69423	29.2902	2.12943	0.00015	0.000347654	yes
Rt635_49	GntR family transcriptional regulator [Rhizobium leguminosarum]	517056843	COG2186	DNA-binding transcriptional regulator, FadR family	gnl|CDD|225097	Transcription	K	wt	mut	OK	37.9375	5.66611	-2.74319	0.00015	0.000347654	yes
Rt634_20	MULTISPECIES: lytic transglycosylase [Rhizobium]	517056008	COG0741	Soluble lytic murein transglycosylase and related regulatory proteins (some contain LysM/invasin domains)	gnl|CDD|223812	Cell wall/membrane/envelope biogenesis	M	wt	mut	OK	164.757	7.72844	-4.41402	0.00015	0.000347654	yes
Rt628_24	MULTISPECIES: chemotaxis protein CheW [Rhizobium]	502300359	COG0835	Chemotaxis signal transduction protein	gnl|CDD|223905	Cell motility \ Signal transduction mechanisms	NT	wt	mut	OK	147.384	17.7943	-3.05009	0.00015	0.000347654	yes
Rt793_290	small integral membrane protein [Rhizobium leguminosarum]	489638625	COG5487	Uncharacterized membrane protein YtjA, UPF0391 family	gnl|CDD|227774	Function unknown	S	wt	mut	OK	118.673	549.44	2.21097	0.00015	0.000347654	yes
Rt615_22	MULTISPECIES: hypothetical protein [Rhizobium]	517055896	no COG found at E<0.01					wt	mut	OK	5.5985	105.069	4.23015	0.00015	0.000347654	yes
Rt615_8	MULTISPECIES: ACP phosphodiesterase [Rhizobium]	517258763	COG0431	NAD(P)H-dependent FMN reductase	gnl|CDD|223508	Energy production and conversion	C	wt	mut	OK	5.40881	85.0155	3.97434	0.0002	0.000457153	yes
Rt618_30	amino acid ABC transporter [Rhizobium leguminosarum]	517056807	COG0834	ABC-type amino acid transport/signal transduction system, periplasmic component/domain	gnl|CDD|223904	Amino acid transport and metabolism \ Signal transduction mechanisms	ET	wt	mut	OK	5.42378	25.7079	2.24484	0.0002	0.000457153	yes
Rt635_48	NAD-dependent epimerase [Rhizobium leguminosarum]	517056844	COG0451	Nucleoside-diphosphate-sugar epimerase	gnl|CDD|223528	Cell wall/membrane/envelope biogenesis	M	wt	mut	OK	25.3182	5.17241	-2.29126	0.0002	0.000457153	yes
Rt633_18	hypothetical protein [Rhizobium leguminosarum]	516593209	COG2020	Protein-S-isoprenylcysteine O-methyltransferase Ste14	gnl|CDD|224931	Posttranslational modification, protein turnover, chaperones	O	wt	mut	OK	66.6425	1067.56	4.00173	0.0002	0.000457153	yes
Rt634_25	MULTISPECIES: flagellar biosynthesis regulator FlaF [Rhizobium]	489641122	COG5442	Flagellar biosynthesis regulator FlaF	gnl|CDD|227729	Cell motility	N	wt	mut	OK	409.583	99.8187	-2.03678	0.00025	0.000564266	yes
Rt633_9	oxidoreductase [Rhizobium leguminosarum]	655324390	COG0673	Predicted dehydrogenase	gnl|CDD|223745	General function prediction only	R	wt	mut	OK	28.2549	2.82279	-3.32331	0.00025	0.000564266	yes
Rt632_69	oxidoreductase [Rhizobium leguminosarum]	517056639	COG0673	Predicted dehydrogenase	gnl|CDD|223745	General function prediction only	R	wt	mut	OK	4.05335	26.8014	2.72512	0.00025	0.000564266	yes
Rt763_100	jcf7180000000763_100	no protein blast hits found	COG3865	Glyoxalase superfamily enzyme, possibly 3-demethylubiquinone-9 3-methyltransferase	gnl|CDD|226383	General function prediction only	R	wt	mut	OK	64.5541	0	#NAME?	0.00025	0.000564266	yes
Rt763_186	hypothetical protein [Rhizobium leguminosarum]	489689513	no COG found at E<0.01					wt	mut	OK	138.292	665.249	2.26617	0.00025	0.000564266	yes
Rt660_19	MULTISPECIES: chemotaxis protein [Rhizobium]	517259855	COG0840	Methyl-accepting chemotaxis protein	gnl|CDD|223910	Cell motility \ Signal transduction mechanisms	NT	wt	mut	OK	41.1672	8.97873	-2.19691	0.0003	0.000669645	yes
Rt761_59	ferrichrome ABC transporter [Rhizobium leguminosarum]	655324751	COG1120	ABC-type cobalamin/Fe3+-siderophores transport system, ATPase component	gnl|CDD|224045	Inorganic ion transport and metabolism \ Coenzyme transport and metabolism	PH	wt	mut	OK	86.094	16.1252	-2.4166	0.0003	0.000669645	yes
Rt665_7	MULTISPECIES: membrane protein [Rhizobium]	517053909				Function unknown	S	wt	mut	OK	6.3449	43.3889	2.77365	0.0003	0.000669645	yes
Rt646_6	pilus assembly protein TadG [Rhizobium leguminosarum]	517056595	COG4961	Flp pilus assembly protein TadG	gnl|CDD|227296	Intracellular trafficking, secretion, and vesicular transport \ Extracellular structures	UW	wt	mut	OK	15.6179	79.3021	2.34416	0.00035	0.000772723	yes
Rt785_32	quinone oxidoreductase [Rhizobium gallicum]	648539386	COG0604	NADPH:quinone reductase or related Zn-dependent oxidoreductase	gnl|CDD|223677	Energy production and conversion \ General function prediction only	CR	wt	mut	OK	3.62298	17.0522	2.23471	0.0004	0.000877126	yes
Rt635_30	sugar ABC transporter ATP-binding protein [Rhizobium leguminosarum]	517056859	COG1129	ABC-type sugar transport system, ATPase component	gnl|CDD|224053	Carbohydrate transport and metabolism	G	wt	mut	OK	2.35622	13.3397	2.50117	0.0004	0.000877126	yes
Rt646_19	dehydrogenase [Rhizobium leguminosarum]	517056607	COG2303	Choline dehydrogenase or related flavoprotein	gnl|CDD|225186	Lipid transport and metabolism \ General function prediction only	IR	wt	mut	OK	1.24	12.332	3.314	0.0004	0.000877126	yes
Rt620_127	hypothetical protein [Rhizobium gallicum]	517258028	no COG found at E<0.01					wt	mut	OK	282.588	57.8945	-2.2872	0.0004	0.000877126	yes
Rt783_39	peptide ABC transporter [Rhizobium gallicum]	517259774	COG0601	ABC-type dipeptide/oligopeptide/nickel transport system, permease component	gnl|CDD|223674	Amino acid transport and metabolism \ Inorganic ion transport and metabolism	EP	wt	mut	OK	4.65444	20.0979	2.11036	0.00045	0.000979465	yes
Rt637_4	transcriptional regulator [Rhizobium leguminosarum]	517341695	COG2814	Predicted arabinose efflux permease, MFS family	gnl|CDD|225371	Carbohydrate transport and metabolism	G	wt	mut	OK	2.44166	9.88978	2.01808	0.00045	0.000979465	yes
Rt784_55	TetR family transcriptional regulator [Rhizobium leguminosarum]	655324836	COG1309	DNA-binding transcriptional regulator, AcrR family	gnl|CDD|224228	Transcription	K	wt	mut	OK	11.7195	49.159	2.06854	0.00045	0.000979465	yes
Rt784_108	chemotaxis protein [Rhizobium leguminosarum]	655324872	COG0840	Methyl-accepting chemotaxis protein	gnl|CDD|223910	Cell motility \ Signal transduction mechanisms	NT	wt	mut	OK	68.0111	6.91545	-3.29787	0.00045	0.000979465	yes
Rt777_14	hypothetical protein, partial [Rhizobium mongolense]	655332128	COG3415	Transposase	gnl|CDD|225949	Mobilome: prophages, transposons	X	wt	mut	OK	593.227	75.6042	-2.97205	0.00045	0.000979465	yes
Rt628_20	chemotaxis protein CheD [Rhizobium leguminosarum]	517055978	COG1871	Chemotaxis receptor (MCP) glutamine deamidase CheD	gnl|CDD|224783	Cell motility \ Signal transduction mechanisms	NT	wt	mut	OK	130.497	25.5277	-2.35389	0.0005	0.00108211	yes
Rt763_29	hypothetical protein [Rhizobium leguminosarum]	517340996	no COG found at E<0.01					wt	mut	OK	231.484	35.6606	-2.69851	0.0005	0.00108211	yes
Rt771_13	NADPH-dependent FMN reductase [Rhizobium leguminosarum]	517295448	COG0431	NAD(P)H-dependent FMN reductase	gnl|CDD|223508	Energy production and conversion	C	wt	mut	OK	8.03794	51.1526	2.66991	0.00055	0.00118319	yes
Rt635_20	lipase [Rhizobium gallicum]	517255983	COG1129	ABC-type sugar transport system, ATPase component	gnl|CDD|224053	Carbohydrate transport and metabolism	G	wt	mut	OK	2.50129	12.6647	2.34006	0.00055	0.00118319	yes
Rt657_245	protein phnG [Rhizobium gallicum]	517259174	COG3624	Alpha-D-ribose 1-methylphosphonate 5-triphosphate synthase subunit PhnG	gnl|CDD|226151	Inorganic ion transport and metabolism	P	wt	mut	OK	11.0731	87.3699	2.98008	0.00055	0.00118319	yes
Rt620_142	MULTISPECIES: transporter [Rhizobium]	517258015	COG1566	Multidrug resistance efflux pump	gnl|CDD|224482	Defense mechanisms	V	wt	mut	OK	6.81691	103.02	3.91767	0.00055	0.00118319	yes
Rt648_20	MULTISPECIES: hypothetical protein [Rhizobium]	517052471	no COG found at E<0.01					wt	mut	OK	11.225	124.689	3.47355	0.00055	0.00118319	yes
Rt657_81	deoxyuridine 5-prime-triphosphate nucleotidohydrolase [Rhizobium gallicum]	517259004	COG0756	dUTPase	gnl|CDD|223827	Nucleotide transport and metabolism \ Defense mechanisms	FV	wt	mut	OK	81.9496	16.5854	-2.30483	0.0006	0.00128139	yes
Rt646_44	ribulose 1,5-bisphosphate carboxylase [Rhizobium leguminosarum]	648496920	COG1850	Ribulose 1,5-bisphosphate carboxylase, large subunit, or a RuBisCO-like protein	gnl|CDD|224763	Carbohydrate transport and metabolism	G	wt	mut	OK	2.96544	32.8337	3.46886	0.0006	0.00128139	yes
Rt794_99	sugar ABC transporter [Rhizobium gallicum]	648538869	COG1129	ABC-type sugar transport system, ATPase component	gnl|CDD|224053	Carbohydrate transport and metabolism	G	wt	mut	OK	3.20107	13.2834	2.053	0.00065	0.00138042	yes
Rt646_4	membrane protein [Rhizobium leguminosarum]	517056593				Function unknown	S	wt	mut	OK	5.35597	50.7385	3.24386	0.00065	0.00138042	yes
Rt615_166	competence protein TfoX [Rhizobium leguminosarum]	636787723	COG3070	Transcriptional regulator of competence genes, TfoX/Sxy family	gnl|CDD|225612	Transcription	K	wt	mut	OK	27.8717	160.811	2.5285	0.0007	0.00147788	yes
Rt793_31	hypothetical protein [Gardnerella vaginalis]	490208547	no COG found at E<0.01					wt	mut	OK	18.0428	105.223	2.54396	0.00075	0.00157932	yes
Rt783_47	GCN5 family N-acetyltransferase [Rhizobium gallicum]	517259781	COG1670	Protein N-acetyltransferase, RimJ/RimL family	gnl|CDD|224584	Translation, ribosomal structure and biogenesis \ Posttranslational modification, protein turnover, chaperones	JO	wt	mut	OK	45.0699	9.24386	-2.2856	0.0008	0.00168187	yes
Rt624_51	MULTISPECIES: NADPH:quinone oxidoreductase [Rhizobium]	517257880	COG0604	NADPH:quinone reductase or related Zn-dependent oxidoreductase	gnl|CDD|223677	Energy production and conversion \ General function prediction only	CR	wt	mut	OK	3.38977	19.6451	2.53491	0.00085	0.00177947	yes
Rt643_46	hypothetical protein [Rhizobium sp. CCGE 510]	494908149	no COG found at E<0.01					wt	mut	OK	40.6602	9.82261	-2.04944	0.00085	0.00177947	yes
Rt614_56	MULTISPECIES: iron siderophore-binding protein [Rhizobium]	517260191	COG0614	ABC-type Fe3+-hydroxamate transport system, periplasmic component	gnl|CDD|223687	Inorganic ion transport and metabolism	P	wt	mut	OK	47.9361	8.10448	-2.56432	0.00105	0.00217426	yes
Rt646_45	Hrp-dependent type III effector protein [Rhizobium leguminosarum]	517056633	COG3395	Uncharacterized conserved protein YgbK, DUF1537 family	gnl|CDD|225930	Function unknown	S	wt	mut	OK	2.18123	16.1375	2.8872	0.00105	0.00217426	yes
Rt663_3	hypothetical protein [Rhizobium leguminosarum]	517056050	no COG found at E<0.01					wt	mut	OK	65.7262	646.294	3.29765	0.0011	0.00226908	yes
Rt625_34	MULTISPECIES: glycine cleavage system protein H [Rhizobium]	516619385	COG0509	Glycine cleavage system H protein (lipoate-binding)	gnl|CDD|223583	Amino acid transport and metabolism	E	wt	mut	OK	357.344	47.9294	-2.89833	0.00115	0.00236769	yes
Rt780_119	MULTISPECIES: glutathione S-transferase [Rhizobium]	648539406	COG0625	Glutathione S-transferase	gnl|CDD|223698	Posttranslational modification, protein turnover, chaperones	O	wt	mut	OK	8.76575	36.5575	2.06022	0.0013	0.00265708	yes
Rt780_177	hypothetical protein [Rhizobium leguminosarum]	517052196	no COG found at E<0.01					wt	mut	OK	111.202	26.3506	-2.07727	0.00135	0.00274367	yes
Rt763_127	MULTISPECIES: nodulation protein [Rhizobium]	517258312				Signal transduction mechanisms	T	wt	mut	OK	15.3289	0	#NAME?	0.00135	0.00274367	yes
Rt794_49	MULTISPECIES: Pleiotropic regulatory protein [Rhizobium]	517058294	COG0399	dTDP-4-amino-4,6-dideoxygalactose transaminase	gnl|CDD|223476	Cell wall/membrane/envelope biogenesis	M	wt	mut	OK	7.75308	34.7382	2.16368	0.0014	0.00283727	yes
Rt627_111	hypothetical protein [Rhizobium leguminosarum]	489638958	COG4968	Tfp pilus assembly protein PilE	gnl|CDD|227303	Cell motility \ Extracellular structures	NW	wt	mut	OK	140.296	1141.63	3.02454	0.00145	0.00292486	yes
Rt780_197	hypothetical protein [Rhizobium leguminosarum]	655326214	no COG found at E<0.01					wt	mut	OK	0	28.2979	Inf	0.00145	0.00292486	yes
Rt647_29	hypothetical protein [Rhizobium leguminosarum]	655323359	no COG found at E<0.01					wt	mut	OK	0	40.7412	Inf	0.00145	0.00292486	yes
Rt763_74	ABC transporter permease [Rhizobium leguminosarum]	655324909	COG4587	ABC-type uncharacterized transport system, permease component	gnl|CDD|226953	General function prediction only	R	wt	mut	OK	39.2848	9.42488	-2.05943	0.00175	0.00349406	yes
Rt634_9	MULTISPECIES: flagellar basal body protein FliL [Rhizobium]	517256994	COG1580	Flagellar basal body-associated protein FliL	gnl|CDD|224496	Cell motility	N	wt	mut	OK	101.412	15.0332	-2.75401	0.00185	0.00368236	yes
Rt762_40	sulfonate ABC transporter ATP-binding protein [Rhizobium gallicum]	517260276	COG1116	ABC-type nitrate/sulfonate/bicarbonate transport system, ATPase component	gnl|CDD|224041	Inorganic ion transport and metabolism	P	wt	mut	OK	4.14252	19.7514	2.25338	0.002	0.00396265	yes
Rt783_28	hypothetical protein [Ralstonia solanacearum]	489367420	no COG found at E<0.01					wt	mut	OK	38.6699	189.821	2.29535	0.0022	0.00432974	yes
Rt631_73	adenylate kinase [Rhizobium leguminosarum]	655326008	COG0563	Adenylate kinase or related kinase	gnl|CDD|223637	Nucleotide transport and metabolism	F	wt	mut	OK	6.26984	41.94	2.74183	0.00245	0.00478682	yes
Rt794_14	fucose dissimilation pathway protein FucU [Rhizobium gallicum]	648539311	COG4154	L-fucose mutarotase/ribose pyranase, RbsD/FucU family	gnl|CDD|226632	Carbohydrate transport and metabolism	G	wt	mut	OK	2.87806	88.674	4.94534	0.0026	0.00504335	yes
Rt617_28	polygalacturonase [Rhizobium leguminosarum]	517057094	COG5434	Polygalacturonase	gnl|CDD|227721	Carbohydrate transport and metabolism	G	wt	mut	OK	12.3424	2.20644	-2.48383	0.0026	0.00504335	yes
Rt617_44	MULTISPECIES: mannosyltransferase [Rhizobium]	648496970	COG1116	ABC-type nitrate/sulfonate/bicarbonate transport system, ATPase component	gnl|CDD|224041	Inorganic ion transport and metabolism	P	wt	mut	OK	3.03611	293.526	6.59512	0.0026	0.00504335	yes
Rt629_72	tRNA-(guanine-N1)-methyltransferase [Rhizobium leguminosarum]	655323861	COG2146	Ferredoxin subunit of nitrite reductase or a ring-hydroxylating dioxygenase	gnl|CDD|225057	Inorganic ion transport and metabolism \ Secondary metabolites biosynthesis, transport and catabolism	PQ	wt	mut	OK	11.209	400.188	5.15795	0.0026	0.00504335	yes
Rt646_24	beta-lactamase [Rhizobium leguminosarum]	517056612	COG0491	Glyoxylase or a related metal-dependent hydrolase, beta-lactamase superfamily II	gnl|CDD|223565	General function prediction only	R	wt	mut	OK	1.4258	28.5119	4.32172	0.0026	0.00504335	yes
Rt646_16	MULTISPECIES: acyl-homoserine-lactone synthase [Rhizobium]	517056604	COG3916	N-acyl-L-homoserine lactone synthetase	gnl|CDD|226430	Signal transduction mechanisms	T	wt	mut	OK	2.52388	167.133	6.04921	0.0026	0.00504335	yes
Rt780_53	MULTISPECIES: hypothetical protein [Rhizobium]	517052308	no COG found at E<0.01					wt	mut	OK	9.9435	276.467	4.79721	0.0026	0.00504335	yes
Rt646_17	MULTISPECIES: hypothetical protein [Rhizobium]	517056605	no COG found at E<0.01					wt	mut	OK	2.67959	61.441	4.51912	0.0026	0.00504335	yes
Rt615_25	MULTISPECIES: transposase IS3 [Rhizobium]	517055893				Mobilome: prophages, transposons	X	wt	mut	OK	12.5499	560.057	5.47982	0.0026	0.00504335	yes
Rt792_205	MULTISPECIES: hypothetical protein [Rhizobium]	517260403	no COG found at E<0.01					wt	mut	OK	19.4812	352.907	4.17914	0.0026	0.00504335	yes
Rt657_31	(dimethylallyl)adenosine tRNA methylthiotransferase [Rhizobium leguminosarum]	517055681	COG0621	tRNA A37 methylthiotransferase MiaB	gnl|CDD|223694	Translation, ribosomal structure and biogenesis	J	wt	mut	OK	51.5643	1.56538	-5.04178	0.00265	0.0051265	yes
Rt763_93	methyltransferase [Rhizobium leguminosarum]	655324921	COG3315	O-Methyltransferase involved in polyketide biosynthesis	gnl|CDD|225852	Secondary metabolites biosynthesis, transport and catabolism	Q	wt	mut	OK	64.2769	2.60701	-4.62383	0.00265	0.0051265	yes
Rt622_21	MULTISPECIES: adenylate cyclase [Rhizobium]	517259970	COG2114	Adenylate cyclase, class 3	gnl|CDD|225025	Signal transduction mechanisms	T	wt	mut	OK	112.041	1.39886	-6.32364	0.00265	0.0051265	yes
Rt628_27	MULTISPECIES: chemotaxis protein CheX [Rhizobium]	489641051	COG1366	Anti-anti-sigma regulatory factor (antagonist of anti-sigma factor)	gnl|CDD|224285	Signal transduction mechanisms	T	wt	mut	OK	200.151	18.6282	-3.42552	0.0028	0.0053909	yes
Rt792_46	jcf7180000000792_46	no protein blast hits found	no COG found at E<0.01					wt	mut	OK	19.8581	110.801	2.48016	0.0029	0.00557182	yes
Rt696_1	hypothetical protein [Labrenzia aggregata]	493996592	COG3680	Uncharacterized protein	gnl|CDD|226205	Function unknown	S	wt	mut	OK	43.156	8.10227	-2.41316	0.003	0.00575712	yes
Rt646_8	pyrroline-5-carboxylate reductase [Rhizobium leguminosarum]	517056597	COG0345	Pyrroline-5-carboxylate reductase	gnl|CDD|223422	Amino acid transport and metabolism	E	wt	mut	OK	4.95024	36.9494	2.89998	0.00315	0.0060182	yes
Rt643_15	MULTISPECIES: sugar ABC transporter substrate-binding protein [Rhizobium]	517055401	COG1653	ABC-type glycerol-3-phosphate transport system, periplasmic component	gnl|CDD|224567	Carbohydrate transport and metabolism	G	wt	mut	OK	20.9386	1.56176	-3.74492	0.0032	0.00610292	yes
Rt648_18	hypothetical protein [Rhizobium leguminosarum]	655325613	COG0234	Co-chaperonin GroES (HSP10)	gnl|CDD|223312	Posttranslational modification, protein turnover, chaperones	O	wt	mut	OK	5.49616	211.882	5.26869	0.0034	0.0064596	yes
Rt619_140	jcf7180000000619_140	no protein blast hits found	no COG found at E<0.01					wt	mut	OK	70.2843	1123.44	3.99858	0.0034	0.0064596	yes
Rt762_164	MULTISPECIES: ABC transporter permease [Rhizobium]	517257273	COG0395	ABC-type glycerol-3-phosphate transport system, permease component	gnl|CDD|223472	Carbohydrate transport and metabolism	G	wt	mut	OK	21.4248	5.04245	-2.08708	0.00375	0.00707265	yes
Rt636_12	MULTISPECIES: GntR family transcriptional regulator [Rhizobium]	517057212	COG1802	DNA-binding transcriptional regulator, GntR family	gnl|CDD|224715	Transcription	K	wt	mut	OK	6.20487	25.5998	2.04466	0.0038	0.0071586	yes
Rt644_15	hypothetical protein [Rhizobium leguminosarum]	655326024	no COG found at E<0.01					wt	mut	OK	78.2696	318.951	2.02681	0.0039	0.00733205	yes
Rt621_100	Crp/Fnr family transcriptional regulator [Rhizobium leguminosarum]	655324611	COG0664	cAMP-binding domain of CRP or a regulatory subunit of cAMP-dependent protein kinases	gnl|CDD|223736	Signal transduction mechanisms	T	wt	mut	OK	4.64601	26.7509	2.52552	0.00425	0.00791645	yes
Rt643_8	LuxR family transcriptional regulator [Rhizobium leguminosarum]	655323602	COG2197	DNA-binding response regulator, NarL/FixJ family, contains REC and HTH domains	gnl|CDD|225107	Signal transduction mechanisms \ Transcription	TK	wt	mut	OK	64.9338	1.45847	-5.47644	0.0044	0.00817468	yes
Rt641_48	MULTISPECIES: hypothetical protein [Rhizobium]	517054317	no COG found at E<0.01					wt	mut	OK	111.224	641.384	2.52772	0.00455	0.00842916	yes
Rt793_145	phytanoyl-CoA dioxygenase [Rhizobium gallicum]	517257147	COG5285	Ectoine hydroxylase-related dioxygenase, phytanoyl-CoA dioxygenase (PhyH) family	gnl|CDD|227609	Secondary metabolites biosynthesis, transport and catabolism	Q	wt	mut	OK	1.84848	18.9535	3.35805	0.0046	0.00851935	yes
Rt692_2	hypothetical protein [Rhizobium leguminosarum]	489636552	no COG found at E<0.01					wt	mut	OK	88.4798	489.383	2.46754	0.0049	0.00902844	yes
Rt629_57	hypothetical protein RLEG3_18170 [Rhizobium leguminosarum bv. trifolii WSM1689]	573466751	no COG found at E<0.01					wt	mut	OK	82.591	337.623	2.03136	0.0058	0.0105456	yes
Rt766_26	calcium-binding protein [Rhizobium leguminosarum]	655323637	COG2931	Ca2+-binding protein, RTX toxin-related	gnl|CDD|225483	Secondary metabolites biosynthesis, transport and catabolism	Q	wt	mut	OK	11.9397	62.4369	2.38663	0.00605	0.0109724	yes
Rt780_26	membrane protein [Rhizobium leguminosarum]	517052334				Function unknown	S	wt	mut	OK	7.63969	83.6714	3.45315	0.00665	0.0119467	yes
Rt767_12	isomerase [Rhizobium leguminosarum]	517056985	COG4948	L-alanine-DL-glutamate epimerase or related enzyme of enolase superfamily	gnl|CDD|227284	Cell wall/membrane/envelope biogenesis \ General function prediction only	MR	wt	mut	OK	18.0452	2.87637	-2.6493	0.00675	0.0121029	yes
Rt786_2	MULTISPECIES: ectoine synthase [Rhizobium]	517053853	COG0662	Mannose-6-phosphate isomerase, cupin superfamily	gnl|CDD|223734	Carbohydrate transport and metabolism	G	wt	mut	OK	12.0134	55.3529	2.20402	0.00715	0.012767	yes
Rt630_52	MULTISPECIES: threonine transporter RhtB [Rhizobium]	517052408	COG1280	Threonine/homoserine/homoserine lactone efflux protein	gnl|CDD|224199	Amino acid transport and metabolism	E	wt	mut	OK	3.26286	14.6059	2.16234	0.0074	0.0131807	yes
Rt766_38	hypothetical protein [Rhizobium leguminosarum]	489682258	no COG found at E<0.01					wt	mut	OK	223.224	1972.64	3.14357	0.0074	0.0131807	yes
Rt615_38	membrane protein [Rhizobium leguminosarum]	655323241	COG4314	Nitrous oxide reductase accessory protein NosL	gnl|CDD|226764	Inorganic ion transport and metabolism	P	wt	mut	OK	8.18279	60.2611	2.88056	0.0081	0.0143407	yes
Rt762_41	ABC transporter permease [Rhizobium gallicum]	648539339	COG0600	ABC-type nitrate/sulfonate/bicarbonate transport system, permease component	gnl|CDD|223673	Inorganic ion transport and metabolism	P	wt	mut	OK	2.31751	11.5894	2.32215	0.00815	0.0144213	yes
Rt619_144	hypothetical protein [Rhizobium leguminosarum]	489654863	no COG found at E<0.01					wt	mut	OK	223.835	917.719	2.03562	0.0082	0.01449	yes
Rt621_113	aldehyde-activating protein [Rhizobium leguminosarum]	655324618	COG3791	Uncharacterized conserved protein	gnl|CDD|226314	Function unknown	S	wt	mut	OK	107.11	12.8174	-3.06291	0.0087	0.0152941	yes
Rt643_19	MULTISPECIES: 4,5,-dihydroxyphthalate dehydrogenase [Rhizobium]	517259238	COG0673	Predicted dehydrogenase	gnl|CDD|223745	General function prediction only	R	wt	mut	OK	72.2518	0.731002	-6.62701	0.0091	0.015954	yes
Rt648_14	MULTISPECIES: hypothetical protein [Rhizobium]	648538884	no COG found at E<0.01					wt	mut	OK	24.8504	144.64	2.54113	0.0098	0.0170564	yes
Rt642_34	MULTISPECIES: NADH-quinone oxidoreductase [Rhizobium]	516586871	COG0713	NADH:ubiquinone oxidoreductase subunit 11 or 4L (chain K)	gnl|CDD|223785	Energy production and conversion	C	wt	mut	OK	18.964	86.9488	2.19691	0.01015	0.0175993	yes
Rt780_172	glycosyl transferase [Rhizobium leguminosarum]	655326197	COG3306	Glycosyltransferase involved in LPS biosynthesis, GR25 family	gnl|CDD|225843	Cell wall/membrane/envelope biogenesis	M	wt	mut	OK	4.56588	19.7698	2.11433	0.0103	0.0178307	yes
Rt762_90	ABC transporter permease [Rhizobium leguminosarum]	653782591	COG1079	ABC-type uncharacterized transport system, permease component	gnl|CDD|224005	General function prediction only	R	wt	mut	OK	3.38103	19.9114	2.55806	0.01035	0.0179029	yes
Rt771_14	hypothetical protein [Rhizobium leguminosarum]	516583393	no COG found at E<0.01					wt	mut	OK	18.7584	96.6013	2.36451	0.011	0.0189664	yes
Rt625_83	hypothetical protein [Rhizobium leguminosarum]	653787237	no COG found at E<0.01					wt	mut	OK	82.408	13.996	-2.55777	0.0113	0.0194422	yes
Rt647_36	polysaccharide biosynthesis protein [Rhizobium leguminosarum]	653798140				Cell wall/membrane/envelope biogenesis	M	wt	mut	OK	5.77821	54.6964	3.24275	0.01145	0.0196794	yes
Rt793_41	branched-chain amino acid ABC transporter [Rhizobium leguminosarum]	655325202	COG0410	ABC-type branched-chain amino acid transport system, ATPase component	gnl|CDD|223487	Amino acid transport and metabolism	E	wt	mut	OK	27.9918	6.02685	-2.21553	0.0115	0.0197496	yes
Rt794_94	MULTISPECIES: membrane protein [Rhizobium]	517057835	COG5477	Predicted small integral membrane protein	gnl|CDD|227764	Function unknown	S	wt	mut	OK	269.828	19.7686	-3.77076	0.0116	0.0199108	yes
Rt633_72	MULTISPECIES: hypothetical protein [Rhizobium]	516582858	no COG found at E<0.01					wt	mut	OK	96.0675	20.3998	-2.23549	0.01185	0.0202914	yes
Rt618_16	glucosamine-fructose-6-phosphate aminotransferase [Rhizobium leguminosarum]	517056821	COG2222	Fructoselysine-6-P-deglycase FrlB and related proteins with duplicated sugar isomerase (SIS) domain	gnl|CDD|225132	Cell wall/membrane/envelope biogenesis	M	wt	mut	OK	18.0397	3.37769	-2.41707	0.012	0.0205211	yes
Rt617_87	hypothetical protein [Rhizobium leguminosarum]	648496974	no COG found at E<0.01					wt	mut	OK	43.4382	300.427	2.78998	0.012	0.0205211	yes
Rt679_3	glycosyl transferase [Rhizobium gallicum]	517257977	COG0463	Glycosyltransferase involved in cell wall bisynthesis	gnl|CDD|223539	Cell wall/membrane/envelope biogenesis	M	wt	mut	OK	28.8534	2.06208	-3.80657	0.0124	0.0211437	yes
Rt762_87	cyanuric acid amidohydrolase [Rhizobium gallicum]	517260314				General function prediction only	R	wt	mut	OK	2.03483	9.47114	2.21863	0.0139	0.0234787	yes
Rt656_3	hypothetical protein [Rhizobium leguminosarum]	489654142	no COG found at E<0.01					wt	mut	OK	80.8777	439.257	2.44125	0.01445	0.0243252	yes
Rt627_115	ethanolamine ammonia-lyase small subunit [Rhizobium leguminosarum]	517054999	COG4302	Ethanolamine ammonia-lyase, small subunit	gnl|CDD|226752	Amino acid transport and metabolism	E	wt	mut	OK	4.36922	18.4919	2.08145	0.0147	0.0247203	yes
Rt784_49	membrane protein [Rhizobium leguminosarum]	517053602				Function unknown	S	wt	mut	OK	9.25484	52.0487	2.49158	0.01555	0.0259876	yes
Rt620_11	MULTISPECIES: ABC transporter permease [Rhizobium]	516734562	COG1175	ABC-type sugar transport system, permease component	gnl|CDD|224096	Carbohydrate transport and metabolism	G	wt	mut	OK	4.05401	20.3873	2.33025	0.0162	0.0269764	yes
Rt763_92	TetR family transcriptional regulator [Rhizobium leguminosarum]	655324920	COG1309	DNA-binding transcriptional regulator, AcrR family	gnl|CDD|224228	Transcription	K	wt	mut	OK	231.339	2.32829	-6.63459	0.0168	0.0278751	yes
Rt646_33	ABC transporter ATP-binding protein [Rhizobium leguminosarum]	517056621	COG0411	ABC-type branched-chain amino acid transport system, ATPase component	gnl|CDD|223488	Amino acid transport and metabolism	E	wt	mut	OK	1.75994	13.1939	2.90628	0.0174	0.0287747	yes
Rt673_15	MULTISPECIES: hypothetical protein [Rhizobium]	517055466	no COG found at E<0.01					wt	mut	OK	275.95	27.3786	-3.33329	0.0179	0.0295336	yes
Rt634_7	flagellar protein [Rhizobium leguminosarum]	655325745	COG3334	Flagellar motility protein MotE, a chaperone for MotC folding	gnl|CDD|225871	Cell motility	N	wt	mut	OK	144.271	17.1475	-3.0727	0.01825	0.0300116	yes
Rt661_9	hypothetical protein [Rhizobium leguminosarum]	516594098	no COG found at E<0.01					wt	mut	OK	43.0877	175.494	2.02607	0.0196	0.0320606	yes
Rt626_86	MULTISPECIES: arylsulfate sulfotransferase [Rhizobium]	517054000	COG4321	Predicted DNA-binding protein, contains Ribbon-helix-helix (RHH) domain	gnl|CDD|226771	General function prediction only	R	wt	mut	OK	12.6353	70.83	2.4869	0.0197	0.0321997	yes
Rt619_17	methyltransferase [Rhizobium leguminosarum]	516619126	no COG found at E<0.01			General function prediction only	R	wt	mut	OK	18.0874	0	#NAME?	0.02025	0.0330236	yes
Rt657_123	dehydrogenase [Methylocella silvestris]	501585127	COG1028	NAD(P)-dependent dehydrogenase, short-chain alcohol dehydrogenase family	gnl|CDD|223959	Lipid transport and metabolism \ Secondary metabolites biosynthesis, transport and catabolism \ General function prediction only	IQR	wt	mut	OK	3.67321	17.389	2.24307	0.0206	0.0335606	yes
Rt780_112	membrane protein [Rhizobium leguminosarum]	655325931	COG3247	Uncharacterized membrane protein HdeD, DUF308 family	gnl|CDD|225786	Function unknown	S	wt	mut	OK	5.72793	27.4923	2.26295	0.0227	0.0367046	yes
Rt614_32	MULTISPECIES: DNA-binding protein [Rhizobium]	517260214	COG2764	Uncharacterized conserved protein PhnB, glyoxalase superfamily	gnl|CDD|225356	General function prediction only	R	wt	mut	OK	9.51125	44.7787	2.23511	0.0231	0.0373047	yes
Rt780_40	membrane protein [Rhizobium leguminosarum]	655325879				Function unknown	S	wt	mut	OK	1.61507	176.184	6.76934	0.02315	0.0373668	yes
Rt760_9	acetyltransferase [Rhizobium leguminosarum]	655324798	COG1670	Protein N-acetyltransferase, RimJ/RimL family	gnl|CDD|224584	Translation, ribosomal structure and biogenesis \ Posttranslational modification, protein turnover, chaperones	JO	wt	mut	OK	15.0057	2.83696	-2.4031	0.02355	0.0379557	yes
Rt616_95	hypothetical protein K538_10080 [Agrobacterium tumefaciens GW4]	648203149	COG3971	2-keto-4-pentenoate hydratase	gnl|CDD|226480	Secondary metabolites biosynthesis, transport and catabolism	Q	wt	mut	OK	2.64321	11.0917	2.06911	0.02365	0.0380884	yes
Rt618_23	AraC family transcriptional regulator [Rhizobium leguminosarum]	517056814	COG2207	AraC-type DNA-binding domain and AraC-containing proteins	gnl|CDD|225117	Transcription	K	wt	mut	OK	13.3457	3.05949	-2.12502	0.02615	0.0418129	yes
Rt641_31	MULTISPECIES: hypothetical protein [Rhizobium]	517054334	COG2361	Uncharacterized conserved protein, contains HEPN domain	gnl|CDD|225236	Function unknown	S	wt	mut	OK	109.957	13.7686	-2.99748	0.02705	0.0431134	yes
Rt639_6	hypothetical protein [Rhizobium leguminosarum]	489653758	COG2956	Lipopolysaccharide biosynthesis regulator YciM, contains six TPR domains and a predicted metal-binding C-terminal domain	gnl|CDD|225504	Cell wall/membrane/envelope biogenesis	M	wt	mut	OK	102.811	481.581	2.22778	0.02815	0.0446905	yes
Rt615_26	MULTISPECIES: DNA gyrase inhibitor YacG [Rhizobium]	517055891	COG3024	Endogenous inhibitor of DNA gyrase, YacG/DUF329 family	gnl|CDD|225568	Replication, recombination and repair	L	wt	mut	OK	37.598	178.406	2.24643	0.0289	0.0457801	yes
Rt646_26	2,4-dihydroxyhept-2-ene-1,7-dioic acid aldolase [Rhizobium leguminosarum]	517056614	COG3836	2-keto-3-deoxy-L-rhamnonate aldolase RhmA	gnl|CDD|226356	Carbohydrate transport and metabolism	G	wt	mut	OK	3.05241	13.7641	2.17289	0.02925	0.0462666	yes
Rt792_166	stress responsive protein [Rhizobium leguminosarum]	516588096				Function unknown	S	wt	mut	OK	81.5365	19.5196	-2.06252	0.02925	0.0462666	yes
Rt763_156	MULTISPECIES: histidinol-phosphatase [Rhizobium]	517258291	COG1120	ABC-type cobalamin/Fe3+-siderophores transport system, ATPase component	gnl|CDD|224045	Inorganic ion transport and metabolism \ Coenzyme transport and metabolism	PH	wt	mut	OK	2.47975	9.9585	2.00573	0.02935	0.0463908	yes
Rt623_74	MULTISPECIES: cellulose synthase [Rhizobium]	648496603	COG1215	Glycosyltransferase, catalytic subunit of cellulose synthase and poly-beta-1,6-N-acetylglucosamine synthase	gnl|CDD|224136	Cell wall/membrane/envelope biogenesis	M	wt	mut	OK	93.718	22.8173	-2.03811	5e-05	0.000122279	yes
