# Supplementary material for: Transcriptome profiling of a Rhizobium leguminosarum bv. trifolii rosR mutant reveals the role of the transcriptional regulator RosR in motility, synthesis of cell-surface components, and other cellular processes
Source: BMC Genomics. 2015 Dec 29;16:1111. doi: 10.1186/s12864-015-2332-4 (PMC4696191; doi:10.1186/s12864-015-2332-4)
Supplement: Additional file 8: — Sequence motifs identified in regulatory regions of the genes differentially expressed in the rosR mutant and the wild-type strain, which show a significant similarity to the RosR-box sequence. (XLSX 26 kb) [file 12864_2015_2332_MOESM8_ESM.xlsx]

## Sheet: Arkusz1
Gene	Putative function of protein product encoded by the gene	log2 fold change	RosR-box sequence	Identitity	Distance to translation start site (nt)
Rt622_16	Rrf2 family transcriptional regulator [Rhizobium leguminosarum] gi517057452	-Inf	ATGAAACTCTCCTTGGATATCG	72.2%	-134
Rt669_6	MULTISPECIES: Eoxidoreductase [Rhizobium] gi648496762	-Inf	CGCTATCGACGACAGGAGGTCG	66.7%	128
Rt684_5	membrane protein [Rhizobium sp. CCGE 510] gi494904559	-Inf	CTGAATCGGAGTCTGGCTGCCG	66.7%	-166
Rt643_29	choline kinase [Rhizobium leguminosarum] gi655323592	-Inf	TGACGCCTGAAGATAGGATTCA	66.7%	0
Rt780_45	polysaccharide biosynthesis protein PssF [Rhizobium leguminosarum] gI655325884	7.89066	TTGAAACGA-GCCTGGATTACG	63.6%	291
Rt780_44	glycosyl transferase [Rhizobium leguminosarum] gi655325883	7.6448	GAAAATTTCAAGATCGCTCTCG	0.5	-251
Rt780_51	serine protease [Rhizobium leguminosarum] gi655325890	7.61763	TAAATTCCAGTCATATCTTACA	66.7%	-256
Rt615_5	phosphoenolpyruvate carboxylase [Rhizobium] gi648539106	7.37573	CGGCCTGT--CGTTGCGTTCCG	0.5	-239
Rt620_2	Crp/Fnr family transcriptional regulator [Rhizobium gallicum] gi517054543	7.0498	TTTCAACTAAATGTAGACTTGA	66.7%	-129
Rt780_43	glycosyl transferase family 1 [Rhizobium leguminosarum] gi655325882	6.61165	AGGTATCTCGCGCTGAGCATCA	0.545455	10
Rt620_1	polysaccharide biosynthesis protein [Rhizobium] gi517258114	6.20608	CGCACTCTTGTTGTCTGTTACC	54.5%	-50
Rt620_3	glycosyl transferase [Rhizobium leguminosarum] gi648496759	6.09279	ACCTATATTTGCGGGGATGACG	0.5	180
Rt646_16	MULTISPECIES: acyl-homoserine-lactone synthase [Rhizobium] gi517056604	6.04921	AGCAATCTATGAATGGAATCGT	66.7%	64
Rt780_39	Polysaccharide biosynthesis protein [Rhizobium leguminosarum] gi655325878	5.61004	CCAGACCTTGCGGTAGATCGTT	0.5	-70
Rt615_6	MULTISPECIES: phosphoglycerate dehydrogenase [Rhizobium] gi517258761	5.5052	TGAGATCGACGCTTTGGCTGCA	66.7%	118
Rt620_4	glycosyl transferase [Rhizobium leguminosarum] gi655324959	5.44488	CGAATACCAAAGCCTGATTTCG	66.7%	-76
Rt642_41	NADH dehydrogenase subunit B [Rhizobium] gi517257601	5.40779	TATCAACTGGAGCCGGAGCTCG	0.545455	59
Rt780_42	membrane protein [Rhizobium leguminosarum] gi655325881	5.36303	CGATATTTAATGATGGATACCA	66.7%	-64
Rt617_43	MULTISPECIES: nitrate ABC transporter substrate-binding protein [Rhizobium] gi517057109	5.21807	TGAAAGCTAATTGAAAGCTTCG	66.7%	-109
Rt617_78	amino acid ABC transporter substrate-binding protein [Rhizobium leguminosarum] gi517057142	5.09746	TGAAATCCATATCGACACTTCT	72.2%	0
Rt620_5	polysaccharide biosynthesis protein [Rhizobium gallicum] gi517258110	5.09096	CTGGCGCGACTGCTCGATTTCG	66.7%	59
Rt780_135	MULTISPECIES: membrane protein [Rhizobium] gi517260747	5.05462	TGGATTGTATTTTTCGATGTGA	66.7%	-172
Rt794_14	fucose dissimilation pathway protein FucU [Rhizobium gallicum] gi648539311	4.94534	TGTTGTCAAATGCCGGATTTCA	66.7%	-107
Rt772_19	autoaggregation protein RapA1 [Rhizobium] gi517257999	4.85038	CGAGTTGTAGGTGTGTCATTAT	50.0%	-135
Rt615_24	hemolysin secretion protein D [Rhizobium gallicum] gi517258775	4.52723	CCGAATTCGAGCCTGGATTATG	66.7%	-237
Rt783_97	transcriptional regulator [Rhizobium gallicum] gi517259830	4.44202	CGGTGTCGGCCATCGGCTTTCG	66.7%	-224
Rt762_187	MULTISPECIES: peptide synthetase [Rhizobium] gi489633873	4.32919	TGACATCGATGCCTTGATGTAC	66.7%	-90
Rt783_96	MULTISPECIES: short-chain dehydrogenase [Rhizobium] gi517259829	4.12712	CGGCAACTATCAGATCATCTCG	66.7%	-62
Rt763_150	MULTISPECIES: cytochrome C oxidase [Rhizobium] gi517053810	4.06862	CGGAAACGACGTGTGGTGTACG	72.2%	98
Rt628_38	MULTISPECIES: chemotaxis protein CheY [Rhizobium] gi517257013	4.01037	GAGGATCTCGCCGGGGATTTCC	66.7%	-299
Rt770_15	hemolysin secretion protein D [Rhizobium leguminosarum] gi517056404	3.96883	TGACATCTATAACGCAATTAGA	66.7%	-75
Rt644_17	protein required for attachment to host cells [Rhizobium leguminosarum] gi655326026	3.92978	GGC-TTATGGGCGCCAATCTCG	54.5%	143
Rt780_150	signal peptide protein [Rhizobium leguminosarum] gi655326178	3.92597	ATGCATCAAATACTGCATGTCG	66.7%	-239
Rt648_50	PhoB family transcriptional regulator [Rhizobium] gi648496577	3.90014	GGTCGTCAAGGTGTTGAACCAG	50.0%	-167
Rt619_146	2-polyprenyl-6-methoxyphenol hydroxylase [Rhizobium leguminosarum] gi655323678	3.8848	CGCCCGCTAGAAATGGATAGCG	66.7%	-187
Rt640_63	HAD-superfamily hydrolase [Rhizobium leguminosarum] gi502298572	3.83356	GGCAATCTAAAGCTGCACTGGG	66.7%	-61
Rt763_64	hypotetical protein	3.82548	CGGAAACCGCTCTATGATTTCA	66.7%	-239
Rt628_39	histidine kinase [Rhizobium leguminosarum] gi655325762	3.58304	GGTAATCTAGCACCGTAATTTG	66.7%	-200
Rt770_44	molecular chaperone Hsp20 [Rhizobium leguminosarum] gi517056376	3.5718	GGGAAACTGGATCTGGATCCCA	66.7%	-86
Rt780_88	transcriptional regulator [Rhizobium leguminosarum] gi517260705	3.55902	AGAAATCTCAACATGAAAATCA	66.7%	-13
Rt615_56	acyl-CoA dehydrogenase [Rhizobium leguminosarum] gi655323255	3.51685	CGGAATCAATCTCTGGAACCGC	66.7%	-13
Rt620_77	MULTISPECIES: urea ABC transporter ATP-binding protein [Rhizobium] gi517258062	3.50286	CGGCTTCAAGGCGCTGAATTCG	66.7%	61
Rt620_6	1,3-1,4-beta-glycanase [Rhizobium leguminosarum] gi648496758	3.45753	TGTAGTCCAACGATTGGTTTGG	0.545455	-40
Rt620_74	MULTISPECIES: branched-chain amino acid ABC transporter substrate-binding protein [Rhizobium] gi648538996	3.45753	CACGATCAAGGTCGGCATTCTG	0.590909	89
Rt780_26	membrane protein [Rhizobium leguminosarum] gi517052334	3.45315	CGCGATATGCACGTCGATGTCG	66.7%	46
Rt792_11	MULTISPECIES: photosystem reaction center subunit H [Rhizobium] gi517056177	3.43979	CGAATTTTGCCGATAGATATCG	66.7%	-109
Rt768_12	MULTISPECIES: GTP cyclohydrolase I [Rhizobium] gi516585522	3.43281	AGGAATCCTTAAATCGATTCCG	72.2%	-43
Rt794_73	TetR family transcriptional regulator [Rhizobium leguminosarum] gi655323996	3.38524	CGTCATCTCGATGACCATTTCG	66.7%	49
Rt780_11	membrane protein [Rhizobium leguminosarum] gi517052348	3.36498	CGGCATATTTCGCCGGAATGCG	66.7%	-61
Rt793_145	phytanoyl-CoA dioxygenase [Rhizobium gallicum] gi517257147	3.35805	CCGAACCTATCTTCGGGTTGCG	72.2%	114
Rt782_16	cyclic beta-1,2-glucan ABC transporter NdvA [Rhizobium leguminosarum] gi655325318	3.33035	TTCGATCGATGTGATGATTGCC	0.545455	-86
Rt620_13	ROK family transcriptional regulator [Rhizobium leguminosarum] gi655324964	3.31992	CGCATTCGAGGGCGGTCCTCCG	59.1%	-176
Rt646_19	dehydrogenase [Rhizobium leguminosarum] gi517056607	3.314	CGGAATCTGACCTGGAGCTACG	66.7%	-212
Rt789_5	MarR family transcriptional regulator [Rhizobium leguminosarum] gi655325530	3.27915	TGCAATATTATTTTCGGTTTAA	66.7%	108
Rt782_109	nitrogen regulatory protein P-II [Rhizobium] gi489639244	3.15251	CGGTATTCAGGGGCTGAC—-CG	63.6%	80
Rt648_25	MULTISPECIES: LacI family transcriptional regulator [Rhizobium] gi517257399	3.14779	CGGCGGATAATCCTTGATCTCG	66.7%	-176
Rt761_54	MULTISPECIES: ribose ABC transporter permease [Rhizobium] gi517257555	2.99681	CCGCAGCGAAGCCTGGTTTTCG	72.2%	-25
Rt783_29	ABC transporter ATP-binding protein [Rhizobium leguminosarum] gi655324315	2.99107	GGGAATCTTGAAGTGGTCGGCG	66.7%	47
Rt794_16	MULTISPECIES: ABC transporter ATP-binding protein [Rhizobium] gi517058261	2.96847	GCGCTTCGTGGCGTGGATTTCG	66.7%	56
Rt615_20	LuxR family transcriptional regulator [Rhizobium leguminosarum] gi517055898	2.95069	GGGCACCTGGCGGCCGAAATCG	0.590909	-548
Rt622_3	hydrolase [Rhizobium leguminosarum] gi655324397	2.9125	CGGAAATCAAGCTTGGCATTCT	66.7%	-168
Rt646_33	ABC transporter ATP-binding protein [Rhizobium leguminosarum] gi517056621	2.90628	CGTAATGGTCGCCTGGATAGCG	66.7%	38
Rt646_15	MULTISPECIES: LuxR family transcriptional regulator RaiR [Rhizobium] gi517056603	2.90189	AGCAATGGATTGCTGGCCGTCG	54.5%	145
Rt646_45	Hrp-dependent type III effector protein [Rhizobium leguminosarum] gi517056633	2.8872	GGAACTCGCCGCCTAGATTGCA	72.2%	-55
Rt630_53	transcriptional regulator [Rhizobium leguminosarum] gi655325572	2.82231	TGAAAGACCCTGATTGATTTCA	72.2%	-83
Rt644_51	MULTISPECIES: Flp pilus assembly protein CpaB [Rhizobium] gi517052523	2.79106	GCGACTATAGACGTGGACGTCG	66.7%	-155
Rt764_77	MULTISPECIES: TetR family transcriptional regulator [Rhizobium] gi516593349	2.7741	TGAAATCTCCGCAGCCGTTCCA	66.7%	40
Rt615_142	MULTISPECIES: photosystem reaction center subunit H [Rhizobium] gi517055784	2.7461	CGGAAGGAATAGATCGACTGCG	66.7%	-136
Rt792_154	MULTISPECIES: alkylhydroperoxidase [Rhizobium] gi517260447	2.64012	CGGCAACTCGGCCAGCATGTCG	66.7%	-235
Rt616_91	HxlR family transcriptional regulator [Rhizobium leguminosarum] gi517056488	2.60638	CGGAAAATGCCAGTGGCTGACG	66.7%	-23
Rt773_11	MULTISPECIES: tRNA pseudouridine synthase B [Rhizobium] gi517055441	2.58411	CCGCTGCCGCCGATGGATTTCG	66.7%	-150
Rt773_16	MULTISPECIES: ribosome maturation factor RimP [Rhizobium] gi517055446	2.55744	CGGAATACTGACGTTCTTTTCG	66.7%	-237
Rt775_14	MULTISPECIES: 30S ribosomal protein S7 [Rhizobium] gi489643098	2.5033	ACAAAACTATGTCCAGACGTCA	66.7%	-9
Rt794_35	MULTISPECIES: exopolysaccharide biosynthesis protein [Rhizobium] gi517260060	2.43327	CGGCATCGGCCGGTAGATGACG	66.7%	-191
Rt648_3	TetR family transcriptional regulator [Rhizobium leguminosarum] gi655325606	2.41232	CGGCCACTATGTCTGGATGCGG	66.7%	-191
Rt780_152	cytochrome C [Rhizobium leguminosarum] gi655326180	2.39263	CCGTATTTAGGCCAGAATTTCC	66.7%	-189
Rt626_99	MULTISPECIES: SpoVR family protein [Rhizobium] gi517054011	2.38515	CTGGATCGCCTGGTGGATCTGG	66.7%	-165
Rt794_69	membrane protein [Rhizobium leguminosarum] gi655323992	2.35805	TCAGATGTTCTTTTATATTTCG	66.7%	89
Rt662_6	MULTISPECIES: TPR repeat-containing protein [Rhizobium] gi489654494	2.3467	CGACAACGATGTCGAGATCTCA	66.7%	-217
Rt780_87	AraC family transcriptional regulator [Rhizobium leguminosarum] gi655325909	2.34031	GCAAATCAATCGATCGATCTCG	66.7%	117
Rt762_41	ABC transporter permease [Rhizobium gallicum] gi648539339	2.32215	GGGAATCTCCACATTGAGGTCG	72.2%	-99
Rt615_105	2-nitropropane dioxygenase [Rhizobium leguminosarum] gi517307732	2.30532	TGAAATCGACGAAGGCATGGCA	66.7%	-97
Rt772_17	PrsD component of type I secretion system [Rhizobium] gi517054396	2.25228	CTGCAGCTACGGGTCCATCAAG	59.1%	-50
Rt792_156	LysR family transcriptional regulator [Rhizobium leguminosarum] gi653790972	2.24674	CAGGATCTGGAAGCCGATATCG	66.7%	131
Rt641_47	MULTISPECIES: LysR family transcriptional regulator [Rhizobium] gi517257932	2.23783	CGGAAGGTGTTTTCGGATGCCG	66.7%	-267
Rt782_110	MULTISPECIES: ammonia channel protein [Rhizobium] gi517259454	2.22167	CCGAAGCTCAAGATCGAAATCG	66.7%	-199
Rt627_76	Polysaccharide biosynthesis protein GelA [Rhizobium] gi517055033	2.21857	CGGATCGAAGCG-TG-AATTCG	63.6%	22
Rt630_28	acetyltransferase [Rhizobium leguminosarum] gi648496570	2.20971	GGCACTCTCCGACAAGGTTTCA	66.7%	-76
Rt625_70	MULTISPECIES: alpha/beta hydrolase [Rhizobium] gi489655371	2.17984	TGAAATGCCGCCATGGTTTTCT	66.7%	-190
Rt646_26	2,4-dihydroxyhept-2-ene-1,7-dioic acid aldolase [Rhizobium leguminosarum] gi517056614	2.17289	CGGCACCAACGATAGTATTTCC	66.7%	-162
Rt617_50	ABC transporter permease [Rhizobium leguminosarum] gi517057115	2.17145	TGAAATCTCGCTGAGCATGTCT	66.7%	-150
Rt630_52	MULTISPECIES: threonine transporter RhtB [Rhizobium] gi517052408	2.16234	TGAAAGCTCCTTATGCAATTCG	66.7%	-191
Rt633_38	RTX toxin [Rhizobium leguminosarum] gi517294981	2.15468	TCCAAACTCGGCATCGATATCA	66.7%	-167
Rt783_119	protein kinase domain-containing protein [Rhizobium etli bv. mimosae str. IE4771] gi647796424	2.15456	ACGAGCCTAGTCTTCGATGTCG	66.7%	-114
Rt620_14	glycerol 3-phosphate ABC transporter [Rhizobium leguminosarum] gi653783352	2.13377	CGAAATTTCTCTAAATATTTCC	66.7%	-174
Rt651_28	chemotaxis protein [Rhizobium leguminosarum] gi517057052	2.13075	TGCAGTCGTTGAGCGGATTTCG	66.7%	150
Rt633_65	MULTISPECIES: transmembrane acid phosphatase [Rhizobium] gi517057544	2.12531	TGAATCCTGGATCTGGATTGCC	66.7%	-69
Rt662_17	MULTISPECIES: membrane protein [Rhizobium] gi517052957	2.1194	CGCAAGATTCTTATCGATCTCG	66.7%	-221
Rt776_14	MULTISPECIES: calcium-binding protein [Rhizobium] gi516727860	2.10731	CAGGATCGAAAAACGCATGTCG	66.7%	-150
Rt764_67	MULTISPECIES: short-chain dehydrogenase [Rhizobium] gi517259732	2.09448	CAGAATGATGCGATGGCGTTCG	66.7%	-231
Rt626_68	aldo/keto reductase [Rhizobium leguminosarum] gi655324520	2.09395	CGGCATCGATCTCGGCATGACG	66.7%	127
Rt624_75	MULTISPECIES: multidrug ABC transporter ATP-binding protein [Rhizobium] gi517257866	2.08913	CGGAAGCGGAACATGCACATCG	66.7%	-202
Rt614_184	LacI family transcriptional regulator [Rhizobium gallicum] gi517260095	2.06506	CGGAAGCAATGGCAAGAATGCG	66.7%	-65
Rt620_139	membrane protein [Rhizobium leguminosarum] gi517054420	2.05401	CGAAATCAGGCTTTGGTATTCG	72.2%	-294
Rt794_99	sugar ABC transporter [Rhizobium gallicum] gi648538869	2.053	CGGATTCCAGTAGGGATTTTCG	72.2%	85
Rt636_12	MULTISPECIES: GntR family transcriptional regulator [Rhizobium] gi517057212	2.04466	CCGAAACTATCAGCGCGCTTCG	66.7%	-45
Rt768_47	MULTISPECIES: entericidin [Rhizobium] gi517256474	2.03048	GGCAATCTGATAATCCATGTCG	66.7%	-283
Rt663_7	MULTISPECIES: transcriptional regulator [Rhizobium] gi517056055	2.01706	CGGCCACTTGAGCCGGATTCCG	66.7%	61
Rt633_73	SAM-dependent methyltransferase PhcB [Rhizobium gallicum] gi517260038	2.01635	CGGAATCTTCAAGGCGATGGCC	66.7%	103
Rt640_48	MULTISPECIES: isocitrate dehydrogenase [Rhizobium] gi517053397	2.01468	CCGTATCTCGACCTCGACATCG	66.7%	95
Rt763_156	MULTISPECIES: histidinol-phosphatase [Rhizobium] gi517258291	2.00573	CGGAATCTCTGGAATGAGGTTG	66.7%	150
Rt772_10	MULTISPECIES: Glycosyl transferase PssI [Rhizobium] gi517054389	-1.14693	TGGTAACTGATGTCGGATCTCT	0.545455	-9
Rt620_62	exopolysaccharide biosynthesis protein PssA [Rhizobium] gi517054490	-1.17	CGAAATGCTGTTGTTTAGTTCC	0.545455	11
Rt772_4	Glycosyl transferase PssS [Rhizobium leguminosarum bv. trifolii] gi88657053	-1.20033	CTCAACCAGGCGGTAGCGTTTC	0.5	57
Rt772_12	Glycosyl transferase PssC [Rhizobium leguminosarum] gi2062130	-1.45152	CTGAAGCTCCGGGGCGAaGCTCG	0.636364	-125
Rt634_21	MULTISPECIES: transcriptional regulator [Rhizobium] gi489641118	-1.7767	TCAAATCGCTACCCAGATCTTA	66.7%	-126
Rt623_74	Cellulose synthase CelA [Rhizobium] gi648496603	-1.88254	CATCATATGGGcCGTGG-TTTCG	68.2%	77
Rt614_47	MULTISPECIES: long-chain fatty acid-CoA ligase [Rhizobium] gi517260199	-2.00388	CGGAAGGGTCGCCTCGATCTCG	66.7%	28
Rt621_6	UDP-N-acetylmuramoyl-L-alanyl-D-glutamate synthetase [Rhizobium gallicum] gi517257734	-2.02809	CGAAATCCGCTGCGAGATATAA	66.7%	130
Rt623_94	chain-length determining protein [Rhizobium leguminosarum] gi655325370	-2.03089	CGTGATCAGGATGTGGACATCG	66.7%	14
Rt792_202	chromosome segregation protein SMC [Rhizobium leguminosarum] gi655326571	-2.03928	CGGAGCTTCTGCATGAAGTTCA	54.5%	-12
Rt623_43	MULTISPECIES: DNA topoisomerase IV subunit A [Rhizobium] gi517052686	-2.05928	TGATGTCAGTCCCAAGACTTCA	66.7%	-84
Rt793_237	MULTISPECIES: ABC transporter substrate-binding protein [Rhizobium] gi517054772	-2.06772	TGAATTCTAGTCATCGAATACG	72.2%	97
Rt771_4	transcriptional regulator [Rhizobium leguminosarum] gi655326293	-2.07147	CCGCATCTCTGTCTCGAGTGCG	66.7%	-44
Rt634_11	glycosyl transferase [Rhizobium leguminosarum] gi655325743	-2.10276	CAGCAGCgcaTAGGTCTTGGCGTCC	0.590909	81
Rt766_51	bicyclomycin resistance protein [Rhizobium leguminosarum] gi655323643	-2.11369	TGGCAATTTGAGGTGCATTTCG	66.7%	-124
Rt614_156	fumarylacetoacetate hydrolase [Rhizobium gallicum] gi517260114	-2.14705	TGAAATATAACAGTTATTTTGT	66.7%	-229
Rt624_94	MULTISPECIES: Xaa-Pro dipeptidase [Rhizobium] gi517054213	-2.15424	TGAAAGACAGTCATTGCTTTCG	66.7%	122
Rt782_62	glutamine ABC transporter ATP-binding protein [Rhizobium leguminosarum] gi655325297	-2.15826	CGAAAGCAAATGCGGGATACCG	66.7%	93
Rt624_101	tRNA-binding protein [Rhizobium gallicum] gi517257852	-2.16632	ATCAAGCTGGTGATCGATTTCG	66.7%	98
Rt763_73	ABC transporter ATP-binding protein [Rhizobium leguminosarum] gi655324908	-2.20189	GAAGATCGAAACCTCGATATCA	66.7%	-266
Rt792_9	histidine kinase [Rhizobium leguminosarum] gi655326679	-2.21616	CCGAATTTAGGGGTGGCTAGTG	66.7%	-108
Rt633_7	amino acid ABC transporter permease [Rhizobium gallicum] gi517259996	-2.24037	GCGCATCTTCGCGTTGTTTTCG	66.7%	-63
Rt657_206	pilus assembly protein CpaC [Rhizobium gallicum] gi648539163	-2.26992	CTCCATGTCGGCACGGATTTCG	66.7%	-264
Rt783_47	GCN5 family N-acetyltransferase [Rhizobium gallicum] gi517259781	-2.2856	CGAAAGCGAACGTCTGATTTTG	66.7%	7
Rt642_6	MULTISPECIES: ribonucleotide-diphosphate reductase subunit alpha [Rhizobium] gi517257626	-2.3522	CGGGATCACCGCCTTGATCTTG	66.7%	-2
Rt628_20	chemotaxis protein CheD [Rhizobium leguminosarum] gi517055978	-2.35389	CGAATTGGAAGATTGGCTGTCG	66.7%	145
Rt623_8	polysaccharide deacetylase [Rhizobium leguminosarum] gi655325334	-2.38313	CGGACTTTAACCGTCGGCTCCG	66.7%	-107
Rt780_213	TetR family transcriptional regulator [Rhizobium leguminosarum] gi655326224	-2.41161	GGAAATCAGTTTGAACATTTCC	66.7%	-130
Rt623_92	MULTISPECIES: glycosyl transferase [Rhizobium] gi517258682	-2.45001	TGAAGTCTTGGGACTGACATCA	66.7%	-106
Rt659_3	peptide ABC transporter ATP-binding protein [Rhizobium leguminosarum] gi517056997	-2.4571	CAGAACCTCGAAATCGCCTTCG	66.7%	20
Rt617_28	polygalacturonase [Rhizobium leguminosarum] gi517057094	-2.48383	CGGAAACCTGATGCGGATAACG	66.7%	-252
Rt620_122	iron transporter [Rhizobium gallicum] gi517258032	-2.51045	CGGAAGGCAGCGATGGTGTTCT	66.7%	73
Rt624_13	MULTISPECIES: peptide ABC transporter ATP-binding protein [Rhizobium] gi517257913	-2.54366	TCCAATGTATGGCGGCATTTCA	66.7%	-112
Rt792_47	chemotaxis protein [Rhizobium leguminosarum] gi517056212	-2.58701	CGGAATGCAGCTATCCATTCCC	66.7%	-36
Rt657_204	CtpF protein [Rhizobium leguminosarum] gi655323514	-2.62204	GGCGATCTCCGGATAGACTTCC	66.7%	42
Rt655_18	MULTISPECIES: beta-lactamase [Rhizobium] gi517052783	-2.64731	CGGCATCGGCGAAAAGATTACG	66.7%	-166
Rt767_12	isomerase [Rhizobium leguminosarum] gi517056985	-2.6493	CGTACTTTTCTCATGCATGTCG	66.7%	17
Rt768_57	Rare lipoprotein A, peptidoglycan hydrolase digesting naked glycans [Rhizobium leguminosarum] gi655325444	-2.65703	CCGCATCGGCACGATGATTTCG	66.7%	-243
Rt628_12	MULTISPECIES: flagellar motor switch protein FliG [Rhizobium] gi489641080	-2.71722	GGGTGTCGCCGGCCGGCTGTTG	50.0%	92
Rt624_118	MULTISPECIES: aspartate aminotransferase [Rhizobium] gi517054194	-2.74571	TGAAATGCCGCCATACATTGGA	66.7%	-88
Rt628_25	MULTISPECIES: chemotaxis protein CheA [Rhizobium] gi517055976	-2.79348	CGGAGTCCAGCCCCGGATTTCG	0.727273	98
Rt619_87	MULTISPECIES: type II citrate synthase [Rhizobium] gi517053080	-2.86652	TGACGTCAACTCTGCCATTTCA	66.7%	-186
Rt665_2	beta-lactamase/D-alanine carboxypeptidase [Rhizobium leguminosarum] gi655324491	-2.87678	TTGTATCTCCTCCGAGATATCA	66.7%	-107
Rt659_18	membrane protein [Rhizobium leguminosarum] gi648496958	-2.93031	CGACATCAAGGAATGGGTGTCG	72.2%	98
Rt659_18	membrane protein [Rhizobium leguminosarum] gi648496958	-2.93031	CGCTATCGAGCCGCGTATTCCG	66.7%	5
Rt792_70	chemotaxis protein [Rhizobium leguminosarum] gi655326650	-3.0252	CGGATGACATCAGAGGATTTCG	72.2%	-298
Rt628_22	MULTISPECIES: chemotaxis protein CheB [Rhizobium] gi517257005	-3.03077	CGGCGTCTATGAATGGGTGGAG	66.7%	-40
Rt628_24	MULTISPECIES: chemotaxis protein CheW [Rhizobium] gi502300359	-3.05009	CGGAGTCCAGCCCGGATTTCG	72.7%	98
Rt628_21	MULTISPECIES: chemotaxis protein CheY [Rhizobium] gi489652100	-3.10557	CAGCAGAAAGTGGTTCATGCCG	0.545455	140
Rt626_125	cell division protein FtsZ [Rhizobium gallicum] gi517257726	-3.12029	TGGAGGCCGGCGGTGatCATGTTG	0.545455	92
Rt634_12	flagellin FlaA[Rhizobium leguminosarum] gi517056000	-3.12277	AGTTTTCCAGGGGaCAGACTTAT	59.1%	-21
Rt628_26	MULTISPECIES: chemotaxis protein CheY [Rhizobium] gi489641052	-3.1299	CGGAACCAATGTCAGCATTGAG	66.7%	81
Rt657_260	cell division protein FtsK [Rhizobium gallicum] gi517259185	-3.2112	CGGCGTCGAGATCTCGACATCG	66.7%	-216
Rt634_8	flagellar L-ring protein FlgH [Rhizobium leguminosarum] gi655325744	-3.22534	ATGAAGATCGAGGTGGCCTCCG	0.590909	-149
Rt634_26	MULTISPECIES: flagellar biosynthesis repressor FlbT [Rhizobium] gi517056012	-3.24715	CGCAAGGTCGCGCTGGAATTCC	66.7%	74
Rt616_41	phosphomethylpyrimidine synthase [Rhizobium leguminosarum] gi517341943	-3.30463	CGGAATCCACGGCGTTTTTTCA	66.7%	-77
Rt780_2	glutathione S-transferase [Rhizobium leguminosarum] gi655325856	-3.34267	TGAAGGCCATCAAAAGCTTTCA	72.2%	-102
Rt634_27	flagellar basal body rod modification protein FlgD [Rhizobium leguminosarum] gi655325736	-3.39149	CAGAAGGCAACGCTGAATTACG	66.7%	65
Rt628_27	MULTISPECIES: chemotaxis protein CheX [Rhizobium] gi489641051	-3.42552	CGGCATGTTGATGTCGGTCACG	0.590909	149
Rt634_5	Flagellar basal body P-ring biosynthesis protein FlgA	-3.43817	GGAAATCACCGAGCTGATCTCG	59.1%	-99
Rt780_14	major facilitator transporter [Rhizobium leguminosarum] gi655325863	-3.64735	GCAAATCGACTTCTGGCTCTCG	66.7%	-186
Rt647_8	chemotaxis protein [Rhizobium gallicum] gi517258945	-3.65114	TAAATTCTACGCCAAGATCGCC	66.7%	127
Rt628_18	MULTISPECIES: flagellar M-ring protein FliF [Rhizobium] gi517055979	-3.69609	CGGcAAGCGCCATGCTGATCTGG	54.5%	182
Rt643_15	MULTISPECIES: sugar ABC transporter substrate-binding protein [Rhizobium] gi517055401	-3.74492	CGGGGTCAGCAACTGCATTTCG	72.2%	-83
Rt679_3	glycosyl transferase [Rhizobium gallicum] gi517257977	-3.80657	CCGATTCACTATCTCGATCTCG	66.7%	-137
Rt634_15	Flagellin FlaD [Rhizobium] gi517056003	-3.86406	CTTGCCCAATAGGTTGGTATCG	0.5	-150
Rt761_94	Methyl-accepting chemotaxis protein [Rhizobium leguminosarum] gi655324735	-3.96608	CGCAAACGCAGTGTGTATTTGA	0.545455	-124
Rt619_162	gi517053140 ABC-type dipeptide/oligopeptide transport system, permease [Rhizobium]	-4.01151	CAGAATCCGGCGGTGC-TTCCG	0.681818	-153
Rt634_17	flagellar motor protein MotB [Rhizobium leguminosarum] gi655325739	-4.02504	CGGCGTCCGAGGGCGGATTGCT	63.6%	940
Rt634_20	MULTISPECIES: lytic transglycosylase [Rhizobium] gi517056008	-4.41402	CGCAGGCGAGACGGGTATTGAA	0.5	-17
Rt619_164	peptide ABC transporter ATPase [Rhizobium leguminosarum] gi517053142	-4.43879	CGCATTCTTCTCCTCTATATCG	66.7%	-281
Rt634_4	flagellar basal-body rod protein FlgG [Rhizobium leguminosarum] gi655325747	-4.45322	CGGCGACGACGCGTGAAGTTGT	0.545455	-141
Rt628_11	flagellar motor switch protein FliN [Rhizobium leguminosarum] gi516732599	-4.57992	CCGGCTGCGGGCATGGATTTCG	66.7%	-13
Rt634_13	flagellin [Rhizobium leguminosarum] gi517056001	-4.60167	TCCGATCTCGATTTAGCTTTCT	66.7%	-170
Rt763_93	methyltransferase [Rhizobium leguminosarum] gi655324921	-4.62383	TAAAATCATGCCATAGCCTTCC	66.7%	-109
Rt634_19	chemotaxis protein CheD [Rhizobium leguminosarum] gi655325737	-4.75278	GGAGCCCCCGGTGCGGAGTCCG	0.5	24
Rt657_31	(dimethylallyl)adenosine tRNA methylthiotransferase [Rhizobium leguminosarum] gi517055681	-5.04178	CTGAAACAAGATTTCGATTTTC	66.7%	-54
Rt794_95	ABC-type glycerol-3-phosphate transport system [Rhizobium] gi517342236	-5.37761	GCAAAACCCTGGGAGGATATCA	0.545455	-21
Rt643_8	LuxR family transcriptional regulator [Rhizobium leguminosarum] gi655323602	-5.47644	GTAACGCTAGGGGAGGCGTATA	0.5	-21
Rt794_91	ABC-type sugar transport system, ATPase [Rhizobium] gi517257338	-5.65598	CTGAcAGCACGGaCACAGATTTCG	0.636364	-216
Rt622_21	MULTISPECIES: adenylate cyclase [Rhizobium] gi517259970	-6.32364	CGGTTTCTGCGAAAGGCTCACG	0.545455	104
Rt622_32	ubiquinol oxidase subunit II [Rhizobium leguminosarum] gi655324420	-6.94217	CGAAAAATCCTTCTTGATTTCA	66.7%	-231
Rt622_30	MULTISPECIES: cyclic nucleotide-binding protein [Rhizobium] gi517057437	-7.1701	CGCAATATCATCGAGGATTTGC	66.7%	-289
Rt622_33	Heme/copper-type cytochrome/quinol oxidase [Rhizobium] gi517259959	-7.71993	CCGATCCTGGTCGTGACCTTCA	0.545455	72
